# Supplementary material for: TMBcat: A multi-endpoint p-value criterion on different discrepancy metrics for superiorly inferring tumor mutation burden thresholds
Source: Front Immunol. 2022 Sep 16;13:995180. doi: 10.3389/fimmu.2022.995180 (PMC9523486; doi:10.3389/fimmu.2022.995180)
Supplement: Supplementary file 1 [file Table_1.xlsx]

## Sheet: NSCLC
Table S1. Detailed individual characteristics of each patient.
Patient ID	Gender	Age (years)	Smoking history	Best overall response	DCB/NDB	Histology	Stage	Drug	Line of therapy	PD_status	PFS	TMB by WES	TMB by Panel	ALK fusion	EGFR activating	ERBB2 activating	ITH
P01	male	55	current/former	SD	DCB	Adenocarcinoma	IV	Atezolizumab	2	1	333	1528	71	Negative	Negative	Negative	0
P02	male	44	current/former	PR	DCB	Adenocarcinoma	IV	Nivo	NA	0	889	509	32	Negative	Negative	Negative	0.2
P03	male	56	current/former	PD	NDB	Adenocarcinoma	IV	SHR1210	2	1	50	449	18	Negative	Negative	Positive	0
P04	male	59	current/former	SD	DCB	Squamous carcinoma	IV	Pembro	>2	1	189	421	14	Negative	Negative	Negative	0.13
P05	male	59	never	SD	NDB	Squamous carcinoma	IV	Pembro	2	1	108	377	20	Negative	Negative	Negative	0.01
P06	male	61	current/former	SD	NDB	Squamous carcinoma	IV	SHR1210	2	1	160	322	8	Negative	Negative	Negative	0.09
P07	male	58	current/former	PD	NDB	Squamous carcinoma	IV	Pembro	>2	1	63	311	19	Negative	Negative	Negative	0.08
P08	male	60	current/former	PD	NDB	Squamous carcinoma	IV	Pembro	>2	1	64	308	17	Negative	Negative	Negative	0.01
P09	male	44	never	PD	NDB	Adenocarcinoma	IV	SHR1210	>2	1	33	299	11	Negative	Positive	Positive	0.19
P10	male	62	current/former	PD	NDB	Adenocarcinoma	IV	Nivo	2	1	15	NA	11	Negative	Negative	Negative	NA
P11	male	57	never	PD	NDB	Adenocarcinoma	IV	SHR1210	>2	1	57	265	22	Negative	Negative	Negative	0.9
P12	male	61	current/former	PD	NDB	Squamous carcinoma	IV	Pembro	NA	1	60	258	14	Negative	Negative	Negative	0.17
P13	male	53	current/former	PR	DCB	Adenocarcinoma	IV	Nivo	2	1	226	242	8	Negative	Negative	Negative	0.16
P14	male	52	current/former	SD	NDB	Squamous carcinoma	IV	SHR1210	>2	0	126	240	13	Negative	Negative	Negative	0.2
P15	male	55	current/former	SD	DCB	Squamous carcinoma	IV	Pembro	>2	1	252	234	49	Negative	Negative	Negative	0.33
P16	male	63	current/former	PD	NDB	Squamous carcinoma	IV	SHR1210	2	1	51	231	11	Negative	Negative	Negative	0.07
P17	male	70	never	SD	NDB	Adenocarcinoma	IV	Nivo	2	1	123	221	10	Negative	p.Q820Rfs*6	Negative	NA
P18	female	50	never	PD	NDB	Adenocarcinoma	IV	Pembro	NA	1	31	NA	5	Negative	Positive	Negative	NA
P19	male	48	current/former	PR	DCB	Adenocarcinoma	IV	Pembro	>2	1	127	214	7	Negative	p.C215S	Negative	0.06
P20	male	59	current/former	SD	NDB	Adenocarcinoma	IV	Pembro	>2	1	130	210	9	Negative	Negative	Negative	0.12
P21	male	61	current/former	PD	NDB	Adenocarcinoma	IV	Nivo	NA	1	61	204	25	Negative	Negative	Negative	0.48
P22	male	60	never	SD	NDB	Squamous carcinoma	IV	Nivo	2	1	110	204	12	Negative	Negative	Negative	0.14
P23	male	64	current/former	PR	DCB	Squamous carcinoma	IV	Pembro	NA	0	503	197	12	Negative	Negative	Negative	0.12
P24	male	73	current/former	SD	DCB	Adenocarcinoma	IV	Nivo	2	1	378	190	18	Negative	Negative	Negative	0.04
P25	male	51	current/former	PR	DCB	Adenocarcinoma	IV	SHR1210	>2	1	674	182	14	Negative	Negative	Negative	0.02
P26	male	62	current/former	PR	DCB	Adenocarcinoma	IV	Pembro	>2	0	637	161	13	Negative	Negative	Negative	0.38
P27	female	42	never	CR	DCB	Squamous carcinoma	IV	SHR1210	>2	1	673	157	5	Negative	Negative	Negative	0.96
P28	male	63	current/former	SD	DCB	Adenocarcinoma	IV	Nivo	2	1	300	NA	34	Negative	Negative	Negative	NA
P29	female	49	never	PR	DCB	Adenocarcinoma	IV	Nivo	2	1	76	145	10	Negative	Negative	Negative	1
P30	male	66	current/former	PR	DCB	Adenocarcinoma	IV	Pembro	2	1	372	139	6	Negative	Negative	Negative	0.06
P31	male	49	current/former	PD	NDB	Squamous carcinoma	IIIB	Pembro	>2	1	60	129	5	Negative	Negative	Negative	1
P32	male	66	current/former	PD	NDB	Squamous carcinoma	IV	Nivo	2	1	52	126	7	Negative	Negative	Negative	NA
P33	female	28	current/former	PD	NDB	Adenocarcinoma	IV	Pembro	NA	1	50	119	8	Negative	Negative	Negative	0.97
P34	male	60	never	PD	NDB	Squamous carcinoma	IV	SHR1210	>2	1	51	110	9	Negative	Negative	Negative	0.9
P35	female	51	never	PD	NDB	Adenocarcinoma	IV	Pembro	2	1	65	108	2	Negative	Positive	Negative	0.2
P36	female	34	never	PD	NDB	Adenocarcinoma	IV	Nivo	2	1	37	NA	1	Negative	Negative	Negative	NA
P37	female	60	never	PD	NDB	Adenocarcinoma	IV	Pembro	>2	1	18	101	12	Negative	Negative	Positive	0.94
P38	female	39	never	PR	DCB	Adenocarcinoma	IV	SHR1210	2	1	332	100	2	Positive	Negative	p.D502E	0
P39	male	67	current/former	PD	NDB	Squamous carcinoma	IV	Pembro	>2	1	60	93	8	Negative	Negative	Negative	0.95
P40	male	58	current/former	SD	NDB	Squamous carcinoma	IV	SHR1210	>2	1	161	91	4	Negative	Negative	Negative	0.39
P41	male	63	current/former	PD	NDB	Adenocarcinoma	IV	Pembro	NA	1	65	87	7	Negative	Negative	Negative	0
P42	male	38	never	SD	DCB	Adenocarcinoma	IV	Pembro	2	1	256	86	8	Positive	Negative	Negative	0.98
P43	female	38	never	PD	NDB	Adenocarcinoma	IV	SHR1210	>2	1	51	72	3	Negative	Positive	Negative	0.99
P44	female	64	never	PD	NDB	Adenocarcinoma	IV	SHR1210	>2	1	34	72	3	Negative	Positive	Negative	0.84
P45	female	50	never	PD	NDB	NA	IV	SHR1210	2	1	26	71	2	Negative	Negative	Negative	0.92
P46	male	44	never	SD	NDB	Adenocarcinoma	IV	SHR1210	>2	1	174	70	3	Negative	Negative	Negative	0.97
P47	male	48	never	PD	NDB	Adenocarcinoma	IV	Nivo	>2	1	15	68	9	Negative	Negative	Positive	0.92
P48	male	59	current/former	PR	DCB	Adenocarcinoma	IV	Pembro	>2	1	315	68	11	Negative	Negative	Negative	0
P49	male	47	never	SD	NDB	Adenocarcinoma	IV	Nivo	NA	1	91	66	4	Negative	Negative	Negative	0.98
P50	female	39	never	PD	NDB	Squamous carcinoma	IV	SHR1210	>2	1	29	NA	3	Negative	Negative	Negative	NA
P51	male	52	current/former	PD	NDB	Adenocarcinoma	IV	Pembro	>2	1	63	66	5	Negative	Positive	Negative	0.93
P52	female	42	never	PD	NDB	Adenocarcinoma	IV	Pembro	2	1	54	66	8	Negative	Negative	Negative	0.99
P53	female	51	never	SD	NDB	Adenocarcinoma	IV	Pembro	>2	1	130	66	4	Positive	Negative	Negative	0.87
P54	female	29	never	PD	NDB	Adenocarcinoma	IV	Nivo	2	1	43	65	NA	Negative	Negative	Negative	0.93
P55	male	65	current/former	PR	DCB	Squamous carcinoma	IV	Pembro	NA	0	466	61	16	Negative	Negative	Negative	0
P56	female	64	never	SD	NDB	Adenocarcinoma	IV	Pembro	>2	1	129	57	5	Negative	Positive	Negative	0.92
P57	female	58	never	PD	NDB	Adenocarcinoma	IV	Nivo	2	1	35	56	4	Negative	Negative	Positive	0.97
P58	male	37	never	PD	NDB	Adenocarcinoma	IV	Pembro	>2	1	63	54	5	Negative	Negative	Positive	0.31
P59	female	42	never	PD	NDB	Squamous carcinoma	IV	Atezolizumab	>2	1	40	52	0	Negative	Negative	Negative	0.85
P60	male	60	current/former	PD	NDB	Squamous carcinoma	IV	Atezolizumab	NA	1	39	46	3	Negative	Negative	Negative	0.99
P61	male	68	current/former	SD	NDB	Squamous carcinoma	IV	Atezolizumab	NA	1	125	46	NA	Negative	Negative	Negative	NA
P62	female	59	never	PD	NDB	NA	IV	Pembro	2	1	63	45	2	Negative	Negative	Negative	0.54
P63	male	54	never	SD	DCB	Adenocarcinoma	IV	Pembro	NA	1	401	41	2	Negative	Negative	Negative	0.25
P64	female	39	never	PD	NDB	Squamous carcinoma	IV	SHR1210	2	1	56	39	5	Negative	Negative	Negative	0
P65	male	41	never	PD	NDB	Adenocarcinoma	IV	Pembro	2	1	61	38	NA	Negative	Positive	Negative	0.87
P66	female	66	never	SD	NDB	NA	IV	Pembro	>2	1	63	38	7	Negative	Negative	Negative	0.94
P67	male	45	never	PD	NDB	NA	IV	Nivo	>2	1	42	38	2	Negative	Negative	Negative	0.24
P68	female	71	never	PD	NDB	Adenocarcinoma	IV	Pembro	NA	1	55	36	2	Negative	Negative	Negative	0.63
P69	female	40	never	PD	NDB	Adenocarcinoma	IV	Pembro	>2	1	40	33	2	Negative	Negative	Negative	0
P70	male	45	current/former	PD	NDB	NA	IV	SHR1210	2	1	53	32	3	Negative	Negative	Negative	0
P71	male	52	never	PD	NDB	Adenocarcinoma	IV	Pembro	2	1	35	28	3	Negative	Negative	Negative	0.57
P72	female	39	never	PD	NDB	NA	IV	Nivo	NA	1	38	27	3	Negative	Negative	Negative	0.49
P73	male	55	never	PR	DCB	Adenocarcinoma	IV	SHR1210	2	1	247	26	4	Negative	Negative	Positive	0.42
P74	male	47	current/former	PD	NDB	Adenocarcinoma	IV	Pembro	>2	1	63	17	2	Negative	Negative	Negative	0.98
P75	male	51	current/former	PR	DCB	Squamous carcinoma	IV	Pembro	2	1	194	16	2	Negative	Negative	Negative	0.9
P76	male	62	current/former	PD	NDB	Adenocarcinoma	IV	Pembro	>2	1	32	16	0	Negative	Negative	Negative	0.97
P77	male	60	current/former	SD	NDB	Adenocarcinoma	IV	Atezolizumab	NA	1	63	13	1	Negative	Negative	Negative	0.98
P78	female	53	never	PD	NDB	Adenocarcinoma	IV	SHR1210	>2	1	51	4	0	Negative	Negative	Negative	NA

## Sheet: NPC
Table S1. Detailed individual characteristics of each patient.
Matched sample	Sex	Age	Cancer type	Treatment	PFS	PD status	RECIST	Smoking history	Stage	Line of therapy	Mutation count(panel)	Mutation count(WES)
P01	Male	59	NPC	Nivolumab	105	1	SD	never	IV	2	0	47
P02	Male	38	NPC	SHR1210	52	1	PD	never	IV	2	0	18
P03	Male	35	NPC	SHR1210	43	1	PD	never	IV	>2	0	44
P04	Male	54	NPC	SHR1210	51	1	PD	never	IV	>2	1	42
P05	Male	47	NPC	SHR1210	488	0	PR	never	IV	2	1	40
P06	Male	52	NPC	SHR1210	52	1	PD	current/former	IV	>2	1	54
P07	Male	64	NPC	SHR1210	53	1	PD	never	IV	>2	1	89
P08	Male	47	NPC	SHR1210	164	1	SD	never	IV	>2	1	19
P09	Male	45	NPC	SHR1210	50	1	PD	current/former	IV	>2	1	20
P10	Male	41	NPC	SHR1210	52	1	PD	never	IV	2	1	36
P11	Male	48	NPC	SHR1210	50	1	PD	never	IV	>2	2	37
P12	Male	59	NPC	SHR1210	23	1	PD	never	IV	2	2	38
P13	Male	60	NPC	Nivolumab	49	1	PD	never	IV	>2	2	77
P14	Male	34	NPC	SHR1210	52	1	PD	current/former	IV	>2	2	61
P15	Male	39	NPC	SHR1210	50	1	PD	never	IV	2	2	18
P16	Male	41	NPC	Nivolumab	48	1	PD	current/former	IV	>2	2	25
P17	Male	38	NPC	SHR1210	329	1	SD	never	IV	>2	2	33
P18	Female	48	NPC	IPI	58	1	SD	never	NA	NA	2	42
P19	Male	61	NPC	SHR1210	245	1	SD	current/former	IV	2	2	59
P20	Male	53	NPC	SHR1210	50	1	PD	never	IV	2	3	42
P21	Male	51	NPC	SHR1210	56	1	PD	never	IV	>2	3	41
P22	Male	40	NPC	IPI	19	1	PD	current/former	NA	NA	3	112
P23	Male	32	NPC	SHR1210	250	1	PR	never	IV	2	3	63
P24	Female	60	NPC	Nivolumab	40	1	PD	never	NA	NA	3	35
P25	Male	55	NPC	Nivolumab	500	1	PR	never	IV	>2	3	36
P26	Male	56	NPC	SHR1210	162	1	SD	current/former	IV	>2	3	52
P27	Male	61	NPC	Nivolumab	25	1	PD	current/former	IV	>2	3	60
P28	Male	40	NPC	Nivolumab	107	1	SD	current/former	IV	>2	3	63
P29	Male	56	NPC	Nivolumab	105	1	SD	never	IV	>2	3	64
P30	Male	37	NPC	SHR1210	245	1	PR	never	IV	>2	3	65
P31	Female	35	NPC	Nivolumab	14	1	PD	never	IV	2	3	67
P32	Female	38	NPC	SHR1210	152	1	SD	never	IV	>2	4	35
P33	Male	43	NPC	Nivolumab	17	1	PD	never	IV	>2	4	75
P34	Female	42	NPC	SHR1210	50	1	PD	never	IV	>2	4	29
P35	Male	66	NPC	SHR1210	108	1	PR	current/former	IV	>2	4	37
P36	Male	42	NPC	IPI	33	1	PD	never	NA	NA	4	39
P37	Male	61	NPC	SHR1210	53	1	PD	current/former	IV	2	4	44
P38	Male	61	NPC	Nivolumab	52	1	PD	never	IV	2	4	51
P39	Male	47	NPC	Nivolumab	419	1	SD	never	IV	>2	4	53
P40	Male	48	NPC	SHR1210	52	1	PD	never	IV	2	4	58
P41	Male	48	NPC	IPI	44	1	PD	never	NA	NA	4	63
P42	Male	29	NPC	Nivolumab	54	1	PD	never	IV	>2	5	45
P43	Male	72	NPC	Nivolumab	208	1	SD	current/former	NA	NA	5	89
P44	Male	42	NPC	SHR1210	98	1	SD	never	IV	>2	6	85
P45	Male	47	NPC	SHR1210	346	0	PR	never	IV	>2	6	32
P46	Female	33	NPC	SHR1210	31	1	PD	never	IV	>2	6	54
P47	Male	28	NPC	SHR1210	50	1	PD	never	IV	2	6	55
P48	Male	25	NPC	SHR1210	162	1	PR	never	IV	>2	6	73
P49	Female	36	NPC	SHR1210	50	1	PD	never	IV	>2	6	117
P50	Male	28	NPC	SHR1210	77	1	PD	never	NA	NA	7	106
P51	Female	53	NPC	Nivolumab	476	1	SD	never	IV	>2	8	126
P52	Male	51	NPC	SHR1210	108	1	SD	current/former	IV	>2	8	83
P53	Female	45	NPC	Nivolumab	648	0	PR	never	IV	>2	0	48
P54	Female	23	NPC	SHR1210	80	1	PD	never	IV	>2	1	6
P55	Male	43	NPC	SHR1210	108	1	SD	never	IV	2	1	39
P56	Male	36	NPC	SHR1210	265	1	SD	never	IV	>2	1	40
P57	Female	59	NPC	Nivolumab	103	1	SD	never	IV	>2	1	50
P58	Male	32	NPC	SHR1210	77	1	PD	never	IV	>2	1	62
P59	Male	56	NPC	SHR1210	50	1	PD	current/former	IV	>2	2	43
P60	Male	56	NPC	SHR1210	78	1	PD	current/former	IV	>2	2	72
P61	Male	48	NPC	SHR1210	77	1	PD	current/former	IV	>2	3	52
P62	Female	69	NPC	SHR1210	428	1	SD	never	IV	>2	3	64
P63	Male	57	NPC	SHR1210	82	1	PD	never	IV	>2	4	63
P64	Female	39	NPC	Nivolumab	158	1	SD	never	IV	>2	5	64
