# Supplementary material for: TMBcat: A multi-endpoint p-value criterion on different discrepancy metrics for superiorly inferring tumor mutation burden thresholds
Source: Front Immunol. 2022 Sep 16;13:995180. doi: 10.3389/fimmu.2022.995180 (PMC9523486; doi:10.3389/fimmu.2022.995180)
Supplement: Supplementary file 2 [file Table_2.xlsx]

## Sheet: Table1
Cancer type	Num. of patient	Sequencing	TMB threshold	Case
NSCLC	35	F1CDx	20 mut/Mb	Goodman, et al, 2017
	57	WES	No definition	Miao, et al, 2018
	75	WES	Median	Hellmann, et al, 2018
	240	MSK-IMPACT	Median	Rizvi, et al, 2018
Melanoma	37	WES	Top third	Hugo, et al, 2016
	52	F1CDx	20 mut/Mb	Goodman, et al, 2017
	64	WES	100 mut/Mb	Snyder, et al, 2014
	105	WES	100 mut/Mb	Van, et al, 2015
	195(58)†	WES(MC3)	75th percentiles	Wood, et al, 2020
RCC	56	WES(MC3)	75th percentiles	Wood, et al, 2020
Bladder	27	WES	No definition	Miao, et al, 2018
† Wood 2020 study is a pooling meta-analysis on several existing datasets, where 58 patients of the 195 were patients not included in the above studies.

## Sheet: case_Bladder
ID	Cancer Type	Sex	OS(Months)	OS Status	PFS(Months)	PFS Status	RECIST Response	RECIST	VA Response	ROH Response	Drug Type	Other Concurrent Therapy	Mutation Load
BLADDER-15330_CCPM_0700629	Bladder	Male	3.49	0:LIVING	1.78	1:Progressed	clinical benefit	PR	clinical benefit	clinical benefit	anti-PD-1/anti-PD-L1	no	321
BLADDER-15330_CCPM_0700691	Bladder	Male	5.72	1:DECEASED	4.05	0:Not Progressed	stable disease	SD	no clinical benefit	no clinical benefit	anti-PD-1/anti-PD-L1	no	165
BLADDER-15330_CCPM_0700692	Bladder	Male	8.95	1:DECEASED	3.91	0:Not Progressed	stable disease	SD	no clinical benefit	no clinical benefit	anti-PD-1/anti-PD-L1	no	292
BLADDER-15330_CCPM_0700694	Bladder	Male	9.44	0:LIVING	4.8	0:Not Progressed	clinical benefit	PR	clinical benefit	clinical benefit	anti-PD-1/anti-PD-L1	no	477
BLCA_immunotherapy_responder-DFCI_11-104_011	Bladder	Male	44.34	0:LIVING	19.44	0:Not Progressed	clinical benefit	CR	clinical benefit	clinical benefit	anti-PD-1/anti-PD-L1	no	505
BLCA-001	Bladder	Male	3.16	1:DECEASED	1.05	0:Not Progressed	no clinical benefit	PD	no clinical benefit	no clinical benefit	anti-PD-1/anti-PD-L1	no	125
BLCA-002	Bladder	Male	16.71	0:LIVING	16.71	1:Progressed	stable disease	SD	clinical benefit	clinical benefit	anti-PD-1/anti-PD-L1	no	183
BLCA-003	Bladder	Male	2.43	1:DECEASED	0.95	0:Not Progressed	no clinical benefit	PD	no clinical benefit	no clinical benefit	anti-PD-1/anti-PD-L1	no	130
BLCA-005	Bladder	Female	16.55	0:LIVING	16.55	1:Progressed	clinical benefit	PR	clinical benefit	clinical benefit	anti-PD-1/anti-PD-L1	no	218
BLCA-006	Bladder	Male	12.11	1:DECEASED	5.43	0:Not Progressed	clinical benefit	PR	clinical benefit	clinical benefit	anti-CTLA-4 + anti-PD-1/PD-L1	no	106
BLCA-007	Bladder	Female	13.03	0:LIVING	13.03	1:Progressed	clinical benefit	CR	clinical benefit	clinical benefit	anti-PD-1/anti-PD-L1	no	67
BLCA-008	Bladder	Female	3.45	1:DECEASED	3.45	0:Not Progressed	no clinical benefit	PD	no clinical benefit	no clinical benefit	anti-PD-1/anti-PD-L1	no	154
BLCA-009	Bladder	Male	4.67	1:DECEASED	4.05	0:Not Progressed	no clinical benefit	PD	no clinical benefit	no clinical benefit	anti-PD-1/anti-PD-L1	no	310
BLCA-010	Bladder	Male	16.12	0:LIVING	16.12	1:Progressed	clinical benefit	PR	clinical benefit	clinical benefit	anti-PD-1/anti-PD-L1	no	347
BLCA-011	Bladder	Male	5.56	1:DECEASED	2.07	0:Not Progressed	no clinical benefit	PD	no clinical benefit	no clinical benefit	anti-PD-1/anti-PD-L1	no	329
BLCA-012	Bladder	Male	16.58	0:LIVING	15.76	0:Not Progressed	clinical benefit	PR	clinical benefit	clinical benefit	anti-PD-1/anti-PD-L1	no	1029
BLCA-014	Bladder	Female	11.84	0:LIVING	1.97	0:Not Progressed	no clinical benefit	PD	no clinical benefit	no clinical benefit	anti-PD-1/anti-PD-L1	no	50
BLCA-015	Bladder	Male	3.13	1:DECEASED	2.27	0:Not Progressed	no clinical benefit	PD	no clinical benefit	no clinical benefit	anti-PD-1/anti-PD-L1	no	292
BLCA-016	Bladder	Female	24.47	0:LIVING	24.47	1:Progressed	clinical benefit	PR	clinical benefit	clinical benefit	anti-PD-1/anti-PD-L1	no	130
IM_01	Bladder	Male	7.01	1:DECEASED	2.8	0:Not Progressed	no clinical benefit	PD	no clinical benefit	no clinical benefit	anti-PD-1/anti-PD-L1	no	134
IM_04	Bladder	Female	6.41	1:DECEASED	5.59	0:Not Progressed	stable disease	SD	no clinical benefit	no clinical benefit	anti-PD-1/anti-PD-L1	no	88
IM_06	Bladder	Female	24.01	0:LIVING	1.91	0:Not Progressed	no clinical benefit	PD	long-term survival	no clinical benefit	anti-PD-1/anti-PD-L1	no	104
IM_07	Bladder	Male	16.32	0:LIVING	16.32	0:Not Progressed	clinical benefit	PR	clinical benefit	clinical benefit	anti-PD-1/anti-PD-L1	no	275
IM_09	Bladder	Female	21.81	1:DECEASED	14.51	0:Not Progressed	clinical benefit	PR	clinical benefit	clinical benefit	anti-PD-1/anti-PD-L1	no	294
IM_10	Bladder	Male	15.39	1:DECEASED	11.71	0:Not Progressed	clinical benefit	CR	clinical benefit	clinical benefit	anti-PD-1/anti-PD-L1	no	372
IM_11	Bladder	Male	13.52	1:DECEASED	5.59	0:Not Progressed	clinical benefit	PR	clinical benefit	clinical benefit	anti-PD-1/anti-PD-L1	no	326
IM_12	Bladder	Male	4.7	1:DECEASED	2.8	0:Not Progressed	no clinical benefit	PD	no clinical benefit	no clinical benefit	anti-PD-1/anti-PD-L1	no	164

## Sheet: case_RCC
Patient	Total_mutations	SNVs	Inframe_insertions	Inframe_deletions	Frameshift_insertions	Frameshift_deletions	Nonsynonymous_SNVs	Cancer_stage	aPD1_treatment	aPDL1_treatment	aCTLA4_treatment	Combined_response	PFS	OS	Censoring_days	Vital_status	OS_event_status	PFS_event_status	Censoring_status	Original_nonsynonymous_mutations	Original_total_mutations
15349_CCPM_0600855	5899	5686	41	4	105	63	354	IV	1	0	0	1	499	499	499	0	0	0	1	NA	NA
15349_CCPM_0600862	2387	2259.5	27.5	4	55	41	156	IV	1	0	0	0	66	293	293	0	0	1	1	NA	NA
IM_001	497	362	22	7	70	36	27	IV	1	0	0	1	280	379	NA	1	1	1	0	NA	NA
IM_002	1131	375	64	64	193	435	109	IV	1	0	0	1	735	735	735	0	0	0	1	NA	NA
PD_005	2512	2165	59	10	210	68	279	IV	1	0	0	0	168	277	277	0	0	1	1	NA	NA
PD_007	3728	3428	66	6	145	83	348	IV	1	0	1	1	448	448	448	0	0	0	1	NA	NA
PD_010	2608	2284	70	10	169	75	290	IV	1	0	1	1	454	454	454	0	0	0	1	NA	NA
PD_011	6160	5406	176	20	416	142	823	IV	1	0	0	1	205	327	NA	1	1	1	0	NA	NA
PD_012	5896	5538	49	17	179	113	686	IV	1	1	0	0	61	581	581	0	0	1	1	NA	NA
PD_013	5182	4933	56	10	119	64	490	IV	1	0	1	1	399	399	399	0	0	0	1	NA	NA
PD_014	5204	4602	138	12	350	102	669	IV	1	0	1	1	433	433	433	0	0	0	1	NA	NA
PD_015	2771	2355	93	6	238	79	420	IV	1	0	0	0	105	814	NA	1	1	1	0	NA	NA
PD_018	4139	3790	82	7	190	70	526	IV	1	0	0	1	672	1189	NA	1	1	1	0	NA	NA
PD_019	3185	2828	88	7	216	46	278	IV	1	0	0	1	220	230	230	0	0	1	1	NA	NA
PD_020	3306	2997	67	11	172	59	401	IV	1	0	0	0	47	203	203	0	0	1	1	NA	NA
PD_021	4863	4526	54	9	207	67	425	IV	1	0	0	0	68	185	NA	1	1	1	0	NA	NA
PD_022	3216	3001	47	6	120	42	224	IV	1	0	0	0	80	247	247	0	0	1	1	NA	NA
PD_023	2856	2525	70	4	208	49	280	IV	1	1	0	1	637	637	637	0	0	0	1	NA	NA
PD_024	7415	5947	345	41	826	256	986	IV	1	0	0	0	41	304	NA	1	1	1	0	NA	NA
PD_025	1517	1221	63	10	150	73	314	IV	1	0	0	1	333	1724	1724	0	0	1	1	NA	NA
PD_026	4504	4190	69	3	180	62	417	IV	1	0	0	1	171	377	377	0	0	1	1	NA	NA
RCC_1	5622	5480	34	2	58	48	682	IV	1	0	0	0	38	43	43	0	0	1	1	61	84
RCC_10	5106	4924	47	6	85	44	575	IV	1	0	0	1	173	1058	1058	0	0	1	1	85	135
RCC_102	9405	9172	57	9	80	87	830	IV	1	0	0	1	108	165	165	0	0	1	1	115	166
RCC_11	13969	12817	284	8	630	230	1861	IV	1	0	0	1	122	1024	1024	0	0	1	1	63	100
RCC_114	4086	3947	34	8	55	42	528	IV	1	0	0	1	208	340	340	0	0	1	1	59	83
RCC_119	13427	12578	174	5	400	270	3469	IV	1	0	0	1	414	773	773	0	0	1	1	62	97
RCC_15	1885	1752	26	4	67	36	224	IV	1	0	0	1	663	1013	NA	1	1	1	0	75	110
RCC_20	17809	16830	184	7	459	329	4795	IV	1	0	0	1	1022	1065	1065	0	0	1	1	50	80
RCC_25	3072	2924	39	7	65	37	345	IV	1	0	0	0	39	167	NA	1	1	1	0	113	157
RCC_27	2180	2074	21	5	43	37	167	IV	1	0	0	0	35	968	968	0	0	1	1	98	128
RCC_281066	4188	3556	150	5	412	65	628	IV	1	0	0	1	460	460	460	0	0	0	1	NA	NA
RCC_32	4570	4435	27	6	54	48	591	IV	1	0	0	1	213	240	NA	1	1	1	0	89	125
RCC_371982	2816	2036	181	19	467	113	360	IV	1	0	0	0	71	448	NA	1	1	1	0	NA	NA
RCC_39	5364	5156	53	6	90	59	509	IV	1	0	0	0	37	306	NA	1	1	1	0	86	126
RCC_390392	2724	1953	181	24	421	145	350	IV	1	0	0	1	55	174	174	0	0	1	1	NA	NA
RCC_470874	4842	4478	83	9	196	76	498	IV	1	0	0	0	42	247	NA	1	1	1	0	NA	NA
RCC_472770	4532	4115	88	18	235	76	760	IV	1	0	0	0	84	558	NA	1	1	1	0	NA	NA
RCC_504642	4786	4421	96	8	194	67	249	IV	1	0	0	0	41	102	NA	1	1	1	0	NA	NA
RCC_509214	3074	2724	104	8	180	58	291	IV	1	0	0	1	204	370	NA	1	1	1	0	NA	NA
RCC_51974086	4913	4579	72	8	176	78	392	IV	1	0	0	1	220	456	NA	1	1	1	0	NA	NA
RCC_52	7853	7700	35	8	62	48	1107	IV	1	0	0	1	246	995	995	0	0	1	1	94	125
RCC_554652	6513	6193	80	8	166	66	372	IV	1	0	0	1	336	484	484	0	0	1	1	NA	NA
RCC_56	1322	1253	14	5	25	25	131	IV	1	0	0	1	81	992	992	0	0	1	1	102	125
RCC_58	6670	6519	32	2	65	52	902	IV	1	0	0	1	687	988	988	0	0	1	1	60	82
RCC_62	3876	3722	38	5	70	41	440	IV	1	0	0	1	87	106	106	0	0	1	1	82	110
RCC_68	21804	20638	309	20	539	298	3231	IV	1	0	0	0	39	740	NA	1	1	1	0	102	132
RCC_79	7617	7429	47	3	82	56	1065	IV	1	0	0	1	130	873	873	0	0	1	1	54	78
RCC_84	8304	8112	41	8	94	49	925	IV	1	0	0	1	88	680	NA	1	1	1	0	87	117
RCC_85	6544	4942	432	6	867	297	1282	IV	1	0	0	1	42	712	NA	1	1	1	0	52	83
RCC_97	8357	8170	35	9	86	57	950	IV	1	0	0	0	37	871	871	0	0	1	1	82	116
RCC.PD1.DNA.1026	297	226	6	4	30	31	40	IV	1	0	0	1	949	1442	1442	0	0	1	1	NA	NA
RCC.PD1.DNA.1101	271	190	12	0	27	42	29	IV	1	0	0	1	163	440	NA	1	1	1	0	NA	NA
RCC.PD1.DNA.1137	5852	950	622	715	1415	2150	249	IV	1	0	0	1	119	1584	1584	0	0	1	1	NA	NA
RCC.PD1.DNA.944	308	210	14	5	37	42	53	IV	1	0	0	0	36	470	NA	1	1	1	0	NA	NA
RCC.PD1.DNA.949	356	179	21	7	69	80	45	IV	1	0	0	1	246	364	NA	1	1	1	0	NA	NA

## Sheet: case_Mel_37
PATIENT_ID	SAMPLE_ID	ONCOTREE_CODE	MUTATION_LOAD	NEOAGCNT	PRIMARY_SITE	BIOPSY_TIME	TREATMENT_RESPONSE	PURITY	PLOIDY	SOMATIC_STATUS	CANCER_TYPE	OS_STATUS	OS_MONTHS	SEX	AGE_AT_DIAGNOSIS	TREATMENT	DURABLE_CLINICAL_BENEFIT	M_STAGE	PREVIOUS_MAPKI
Pt1	Pt1	MEL	1974	2265	L post. Thigh, inf., SC	Pre-treatment	Non-responder	0.25	5.4	Matched	Melanoma	1:DECEASED	19.9	Female	66	Pembrolizumab	PD	M1b	No
Pt10	Pt10	MEL	260	100	Neck, SC	Pre-treatment	Non-responder	0.63	4.6	Matched	Melanoma	0:LIVING	12.7	Male	60	Pembrolizumab	PD	M1a	Yes
Pt11	Pt11	MEL	267	417	L face, C	On-treatment	Non-responder	0.72	3.1	Matched	Melanoma	1:DECEASED	15.3	Male	37	Pembrolizumab	PD	M1c	No
Pt12	Pt12	MEL	148	143	L lower abdomen, SC	Pre-treatment	Non-responder	0.66	3.6	Matched	Melanoma	1:DECEASED	10.7	Male	59	Pembrolizumab	PD	M1c	No
Pt13	Pt13	MEL	519	1014	Lower back, SC	Pre-treatment	Responder	0.48	2.2	Matched	Melanoma	0:LIVING	30.1	Female	53	Pembrolizumab	CR	M1c	No
Pt14	Pt14	MEL	1271	2814	R neck, SC	Pre-treatment	Non-responder	0.54	3.1	Matched	Melanoma	0:LIVING	1.8	Female	27	Pembrolizumab	PD	M1c	No
Pt15	Pt15	MEL	857	825	R clavicle, LN	Pre-treatment	Responder	0.5	2.7	Matched	Melanoma	1:DECEASED	32.1	Male	70	Pembrolizumab	PR	M1b	Yes
Pt16	Pt16	MEL	595	528	Lung	On-treatment	Non-responder	0.28	2.2	Matched	Melanoma	1:DECEASED	6.1	Male	19	Pembrolizumab	PD	M1b	Yes
Pt17	Pt17	MEL	703	813	Scalp, SC	On-treatment	Non-responder	0.47	2.1	Matched	Melanoma	1:DECEASED	31.2	Male	67	Pembrolizumab	PD	M1a	No
Pt18	Pt18	MEL	204	227	R Axilla, LN	Pre-treatment	Responder	0.52	3.4	Matched	Melanoma	0:LIVING	35.4	Male	64	Pembrolizumab	PR	M1c	No
Pt19	Pt19	MEL	716	870	Chest, SC	Pre-treatment	Responder	0.62	3.4	Matched	Melanoma	0:LIVING	34.8	Male	45	Pembrolizumab	PR	M1c	No
Pt2	Pt2	MEL	2122	4060	Lung	Pre-treatment	Responder	0.53	3.9	Matched	Melanoma	0:LIVING	30.4	Male	55	Pembrolizumab	PR	M1c	No
Pt20	Pt20	MEL	722	1313	L clavicle	Pre-treatment	Non-responder	0.23	3	Matched	Melanoma	1:DECEASED	11	Female	63	Pembrolizumab	PD	M1c	No
Pt21	Pt21	MEL	112	224	Lung	Pre-treatment	Responder	0.95	3.8	Matched	Melanoma	1:DECEASED	31	Male	60	Pembrolizumab	PR	M1b	No
Pt22	Pt22	MEL	266	263	Left Flank, SC	Pre-treatment	Non-responder	0.25	2.1	Matched	Melanoma	1:DECEASED	6	Male	55	Pembrolizumab	PD	M1c	No
Pt23	Pt23	MEL	331	330	Left Leg, SC	Pre-treatment	Non-responder	0.36	2.2	Matched	Melanoma	1:DECEASED	3.4	Male	63	Pembrolizumab	PD	M1c	Yes
Pt24	Pt24	MEL	405	473	L Inguinal, LN	Pre-treatment	Responder	0.95	2.9	Matched	Melanoma	1:DECEASED	31.9	Male	70	Pembrolizumab	PR	M1c	No
Pt25	Pt25	MEL	163	219	L Outer Inguinal	Pre-treatment	Non-responder	0.67	4.1	Matched	Melanoma	1:DECEASED	8.6	Male	74	Pembrolizumab	PD	M1c	Yes
Pt26	Pt26	MEL	1286	3197	L Inguinal	On-treatment	Responder	0.17	3.4	Matched	Melanoma	0:LIVING	43.8	Male	71	Pembrolizumab	CR	M1c	Yes
Pt27	Pt27	MEL	1200	1238	R upper arm	Pre-treatment	Responder	0.8	2.2	Matched	Melanoma	0:LIVING	18	Male	83	Pembrolizumab	CR	M1c	No
Pt28	Pt28	MEL	933	2012	Scalp, SC	Pre-treatment	Responder	0.29	2	Matched	Melanoma	1:DECEASED	14.4	Male	82	Pembrolizumab	PR	M1c	No
Pt29	Pt29	MEL	313	437	Lung	Pre-treatment	Non-responder	0.41	3.8	Matched	Melanoma	1:DECEASED	8.8	Male	84	Pembrolizumab	PD	M1c	Yes
Pt3	Pt3	MEL	863	334	Bowel	Pre-treatment	Responder	0.79	2.2	Matched	Melanoma	1:DECEASED	22.7	Male	58	Pembrolizumab	PR	M1c	No
Pt30	Pt30	MEL	573	1051	Retrocecal mass	Pre-treatment	Non-responder	0.23	2.7	Matched	Melanoma	1:DECEASED	3.3	Female	80	Pembrolizumab	PD	M1c	No
Pt31	Pt31	MEL	606	955	Sigmoid colon	Pre-treatment	Non-responder	0.53	2.9	Matched	Melanoma	0:LIVING	23.1	Male	47	Pembrolizumab	PD	M1c	No
Pt32	Pt32	MEL	184	350	Abdominal wall	Pre-treatment	Non-responder	0.72	3.5	Matched	Melanoma	1:DECEASED	5.6	Male	47	Pembrolizumab	PD	M1c	Yes
Pt33	Pt33	MEL	729	1491	Groin, SC	Pre-treatment	Responder	0.24	4.1	Matched	Melanoma	0:LIVING	71.4	Female	80	Nivolumab	CR	M1a	No
Pt34	Pt34	MEL	121	164	Abdominal wall	Pre-treatment	Responder	0.79	3.7	Matched	Melanoma	0:LIVING	13.7	Male	42	Pembrolizumab	CR	M1c	Yes
Pt35	Pt35	MEL	252	372	Flank	Pre-treatment	Responder	0.62	3.8	Matched	Melanoma	0:LIVING	14	Female	65	Pembrolizumab	PR	M1c	Yes
Pt36	Pt36	MEL	109	224	Axillary LN	Pre-treatment	Non-responder	0.73	1.9	Matched	Melanoma	1:DECEASED	27.4	Female	61	Nivolumab	PD	M1a	No
Pt37	Pt37	MEL	486	862	Small bowel	Pre-treatment	Responder	0.56	2.3	Matched	Melanoma	0:LIVING	11.9	Female	70	Pembrolizumab	PR	M1c	Yes
Pt38	Pt38	MEL	150	230	Cervical, LN	Pre-treatment	Responder	0.25	3.6	Matched	Melanoma	0:LIVING	14.7	Female	57	Pembrolizumab	PR	M1c	Yes
Pt4	Pt4	MEL	4285	5072	Adrenal	Pre-treatment	Responder	0.74	3.7	Matched	Melanoma	0:LIVING	31.1	Male	62	Pembrolizumab	PR	M1c	Yes
Pt5	Pt5	MEL	365	399	L Chestwall, SC	Pre-treatment	Responder	0.89	3.4	Matched	Melanoma	0:LIVING	14.4	Male	61	Pembrolizumab	PR	M1c	No
Pt6	Pt6	MEL	263	444	L forearm, SC	Pre-treatment	Responder	0.65	2.6	Matched	Melanoma	0:LIVING	28.9	Male	51	Pembrolizumab	PR	M1c	Yes
Pt7	Pt7	MEL	1309	2473	Crown/scalp, SC	Pre-treatment	Non-responder	0.7	5.4	Matched	Melanoma	1:DECEASED	21.7	Female	55	Pembrolizumab	PD	M1c	No
Pt8	Pt8	MEL			R leg, SC	Pre-treatment	Responder	0.7	4	Matched	Melanoma	0:LIVING		Male	69	Pembrolizumab	CR	M1a	No
Pt9	Pt9	MEL	604	1201	L forearm, SC	Pre-treatment	Responder	0.14	2.5	Matched	Melanoma	0:LIVING	34.6	Male	68	Pembrolizumab	CR	M0	No

## Sheet: case_Mel_52
No	Mutations per megabase	Treatment	PFS	status	Best response
1	16	Anti-PD-1	24	0	CR
2	10	Anti-CTLA4/anti-PD-1/PD-L1	14	0	CR
3	2	Anti-CTLA4	5.5	1	SD
4	4	High dose IL2	3.9	1	SD
5	50	Anti-CTLA4	6.4	1	SD
6	19	Anti-CTLA4/anti-PD-1/PD-L1	21.8	0	CR
7	6	Anti-PD-1	1.4	0	SD
8	9	High dose IL2	9.3	1	SD
9	16	Anti-CTLA4/anti-PD-1/PD-L1	7.9	0	CR
10	21	Anti-CTLA4/anti-PD-1/PD-L1	21.1	0	CR
11	1	High dose IL2	4.6	1	SD
12	3	Anti-CTLA4/anti-PD-1/PD-L1	21.2	0	CR
13	58	High dose IL2	40	1	CR
14	14	Anti-PD-1	6.8	1	SD
15	6	Anti-CTLA4/anti-PD-1/PD-L1	19.2	0	PR
16	11	Anti-CTLA4	5.8	1	SD
17	10	Anti-CTLA4	3.9	1	PD
18	8	Anti-CTLA4	2.6	1	PD
19	1	High dose IL2	54.7	1	PR
20	1	Anti-CTLA4/anti-PD-1/PD-L1	2.5	1	PD
21	3	OX40	8.9	1	SD
22	4	High dose IL2	10.7	0	CR
23	6	Anti-CTLA4/anti-PD-1/PD-L1	2.3	1	PD
24	14	Talimogene laherparepvec	5.8	0	PR
25	5	Anti-CTLA4/anti-PD-1/PD-L1	6.8	1	PR
26	13	Anti-PD-1	1.4	1	PD
27	133	Anti-CTLA4/anti-PD-1/PD-L1	5.6	0	CR
28	3	High dose IL2	24.2	0	CR
29	20	Anti-CTLA4	29.6	0	CR
30	32	Anti-CTLA4/anti-PD-1/PD-L1	14	0	CR
31	38	High dose IL2	40.9	0	CR
32	29	Anti-PD-1	12.8	1	PR
33	4	Anti-CTLA4	4.7	1	SD
34	67	Anti-PD-1	5.4	0	CR
35	92	Anti-CTLA4	1.4	1	PD
36	68	Anti-CTLA4	3.7	0	PR
37	14	Anti-PD-1	15	1	PR
38	83	Anti-CTLA4/anti-PD-1/PD-L1	7.4	0	SD
39	57	Talimogene laherparepvec	4.8	0	CR
40	94	Anti-CTLA4/anti-PD-1/PD-L1	16.3	0	CR
41	104	Anti-PD-1	10.6	0	PR
42	101	Anti-CTLA4/anti-PD-1/PD-L1	9.3	1	CR
43	21	Anti-CTLA4	15.2	1	SD
44	5	Anti-PD-1	7.9	1	PD
45	36	Anti-PD-1	5.7	1	SD
46	1	Anti-CTLA4	14.7	0	SD
47	3	Anti-CTLA4/anti-PD-1/PD-L1	2.8	1	PD
48	1	Anti-CTLA4	3.2	1	PD
49	1	Anti-PD-1	3.3	1	PD
50	3	Anti-CTLA4	2.6	1	PD
51	1	Anti-CTLA4/anti-PD-1/PD-L1	9.2	1	CR
52	2	High dose IL2	11.6	1	SD

## Sheet: case_Mel_64
PATIENT_ID	OS_STATUS	OS_MONTHS	SEX	AGE	COHORT	TREATMENT	DOSAGE	RESPONSE_DURATION	DURABLE_CLINICAL_BENEFIT	M_STAGE	TUMOR_SITE	TREATMENT_RESPONSE	PATIENT_ID	SAMPLE_ID	MUTATION_LOAD	NEOAGCNT	ONCOTREE_CODE	TUMOR_STAGE
CR0095	0:LIVING	67.8904	Male	74	Discovery_Set	Ipilimumab	10x22	65	LB	M1b	groin metastasis	response	CR0095	CR0095	282	186	SKCM	4
CR04885	0:LIVING	25.6	Female	49	Validation_Set	Tremelimumab	15x4	85	LB	M0	scalp metastasis	nonresponse	CR04885	CR04885	2102	1993	SKCM	3
CR06670	1:DECEASED	44.4	Female	79	Validation_Set	Tremelimumab	15x4	168	LB	M0	left thigh metastasis	response	CR06670	CR06670	590	358	SKCM	3
CR1509	0:LIVING	53.852	Female	54	Discovery_Set	Ipilimumab	10x14	72	LB	M1c	gluteal metastasis	nonresponse	CR1509	CR1509	539	245	SKCM	4
CR22640	0:LIVING	51.2	Male	71	Validation_Set	Ipilimumab	3x4	216	LB	M1c	lung metastasis	response	CR22640	CR22640	334	217	SKCM	4
CR3665	0:LIVING	31.8575	Male	70	Discovery_Set	Ipilimumab	3x4	48	LB	M1b	breast metastasis	nonresponse	CR3665	CR3665	141	45	SKCM	4
CR4880	0:LIVING	64.3068	Male	63	Discovery_Set	Ipilimumab	10x16	59	LB	M1b	groin metastasis	nonresponse	CR4880	CR4880	2570	2026	MUP	4
CR6126	0:LIVING	22.8	Female	66	Validation_Set	Ipilimumab	3x4	101	LB	M1b	elbow metastasis	nonresponse	CR6126	CR6126	562	450	SKCM	4
CR6161	1:DECEASED	31.3	Male	81	Validation_Set	Ipilimumab	3x4	136	LB	M1b	left axillary lymph nodes	response	CR6161	CR6161	930	959	SKCM	4
CR7623	0:LIVING	64.8	Male	62	Discovery_Set	Ipilimumab	10x17	47	NB	M1c	nonresponding adrenal gland metastasis	nonresponse	CR7623	CR7623	503	425	SKCM	4
CR9306	0:LIVING	63.5178	Male	65	Discovery_Set	Ipilimumab	10x25	42	LB	M1c	coracoid metastasis	response	CR9306	CR9306	1389	214	SKCM	4
CR9699	0:LIVING	52.8	Male	70	Discovery_Set	Ipilimumab	10x19	52	LB	M1c	portal lymph node metastasis	nonresponse	CR9699	CR9699	1228	413	SKCM	4
CRNR0244	0:LIVING	25.2	Male	49	Validation_Set	Ipilimumab	3x4	109	NB	M1c	small bowel nonresponding metastasis	nonresponse	CRNR0244	CRNR0244	543	333	MUP	4
CRNR2472	0:LIVING	20.4	Male	71	Validation_Set	Ipilimumab	randomized 3 vs 10x4	89	NB	M1c	nonresponding spleen metastasis		CRNR2472	CRNR2472	627	666	SKCM	4
CRNR4941	0:LIVING	86.4	Female	40	Validation_Set	Ipilimumab	10x20 then 3x1	376	NB	M1c	nonresponding inguinal metastasis	nonresponse	CRNR4941	CRNR4941	117	125	MUP	4
LSD0167	0:LIVING	32.4	Male	33	Validation_Set	Ipilimumab	3x3	140	LB	M1c	small bowel melanoma	response	LSD0167	LSD0167	399	344	SKCM	4
LSD2057	0:LIVING	40.1	Female	36	Validation_Set	Ipilimumab	3x4	64	LB	M1c	left parietal brain metastasis	nonresponse	LSD2057	LSD2057	171	93	SKCM	4
LSD3484	0:LIVING	34.8	Male	74	Validation_Set	Ipilimumab	3x4	154	LB	M1c	lymph node metastases	response	LSD3484	LSD3484	531	529	SKCM	4
LSD4691	0:LIVING	87.6	Male	62	Validation_Set	Ipilimumab	3x14	383	LB	M1c	vetebral metastasos	nonresponse	LSD4691	LSD4691	393	104	SKCM	4
LSD4744	0:LIVING	25.2	Male	52	Validation_Set	Ipilimumab	3x7	80	LB	M1c	not available		LSD4744	LSD4744	1124	1469	SKCM	4
LSD6819	0:LIVING	40.8	Male	55	Validation_Set	Ipilimumab	3x3	67	LB	M1c	skin nodule	nonresponse	LSD6819	LSD6819	216	123	ACRM	4
LSDNR1120	0:LIVING	55.2	Male	68	Validation_Set	Ipilimumab	10x13	242	NB	M1a	L axillary lymph node dissection	response	LSDNR1120	LSDNR1120	537	384	MUP	4
LSDNR1650	1:DECEASED	32.4	Female	71	Validation_Set	Ipilimumab	3x7	73	NB	M1c	pubic nonresponding metastsis	nonresponse	LSDNR1650	LSDNR1650	25	10	MEL	4
LSDNR3086	1:DECEASED	31.2	Male	43	Validation_Set	Ipilimumab	randomized 0.3, 3 or 10x4; 10x10	135	NB	M1c	nonresponding cutaneous metastasis	response	LSDNR3086	LSDNR3086	54	43	SKCM	4
LSDNR9298	0:LIVING	50	Female	82	Validation_Set	Ipilimumab	3x4	217	NB	M1c	lymph node metastasis	nonresponse	LSDNR9298	LSDNR9298	1277	960	SKCM	4
NR1867	1:DECEASED	18.5096	Male	68	Discovery_Set	Ipilimumab	3x4	23	NB	M1c	groin lymph nodes	nonresponse	NR1867	NR1867	80	75	ACRM	4
NR2137	0:LIVING	9.8	Male	18	Validation_Set	Ipilimumab	3x4	8	NB	M1c	R occipital brain	nonresponse	NR2137	NR2137	635	764	SKCM	4
NR3156	1:DECEASED	12.6247	Female	68	Discovery_Set	Ipilimumab	3x4	11	NB	M1b	gluteal metastasis		NR3156	NR3156	6	5	SKCM	4
NR3549	1:DECEASED	6.18082	Male	50	Discovery_Set	Ipilimumab	10x3	16	NB	M1c	inguinal lymph nodes	nonresponse	NR3549	NR3549	365	268	SKCM	4
NR4018	0:LIVING	3.3	Male	55	Validation_Set	Ipilimumab	10x4	11	NB	M1c	skin metastasis	nonresponse	NR4018	NR4018	146	142	MEL	4
NR4045	1:DECEASED	20.4	Male	42	Validation_Set	Ipilimumab	3x4	11	NB	M1c	R elbow metastasis	response	NR4045	NR4045	451	561	SKCM	4
NR4083	1:DECEASED	2.7	Male	54	Validation_Set	Ipilimumab	3x4	12	NB	M1c	not available	nonresponse	NR4083	NR4083	444	246	MEL	4
NR4631	1:DECEASED	6	Male	59	Validation_Set	Ipilimumab	3x4	13	NB	M1c	CNS metastasis	nonresponse	NR4631	NR4631	1165	864	SKCM	4
NR4810	1:DECEASED	4.8	Female	48	Discovery_Set	Ipilimumab	3x4	12	NB	M1c	small bowel metastasis	response	NR4810	NR4810	358	237	SKCM	4
NR4949	1:DECEASED	8.35069	Female	79	Discovery_Set	Ipilimumab	10x4	23	NB	M1c	parietal metastasis	nonresponse	NR4949	NR4949	513	294	MUP	4
NR5784	1:DECEASED	5.49041	Female	58	Discovery_Set	Ipilimumab	10x4	11	NB	M1c	axillary lymph nodes	nonresponse	NR5784	NR5784	39	32	SKCM	4
NR6689	1:DECEASED	15	Female	46	Validation_Set	Ipilimumab	3x4	11	NB	M1c	L temporal brain metastasis	nonresponse	NR6689	NR6689	6	7	SKCM	4
NR6721	1:DECEASED	9.6	Male	64	Validation_Set	Ipilimumab	10x4	3	NB	M1a	R chest wall nodular metastasis	nonresponse	NR6721	NR6721	128	22	SKCM	4
NR6842	1:DECEASED	9.8	Male	64	Validation_Set	Ipilimumab	3x4 then 3x3	12	NB	M1c	R axillary lymph node metastasis	nonresponse	NR6842	NR6842	3	3	SKCM	4
NR8727	1:DECEASED	5.19452	Male	69	Discovery_Set	Ipilimumab	3x4	13	NB	M1c	axillary lymph nodes	nonresponse	NR8727	NR8727	2	0	SKCM	4
NR8815	1:DECEASED	14.9	Female	67	Validation_Set	Ipilimumab	3x4	9	NB	M1b	anterior chest, skin metastasis	nonresponse	NR8815	NR8815	1699	801	SKCM	4
NR9341	1:DECEASED	12.1315	Male	77	Discovery_Set	Ipilimumab	3x4	14	NB	M1a	skin nodules	nonresponse	NR9341	NR9341	323	243	SKCM	4
NR9445	1:DECEASED	2.5	Male	50	Validation_Set	Ipilimumab++vemurafenib	3x3 + vem	8	NB	M1c	abdonimal nodule	nonresponse	NR9445	NR9445	267	187	SKCM	4
NR9449	1:DECEASED	7.2	Female	64	Validation_Set	Ipilimumab	3x4	10	NB	M1c	small bowel resection		NR9449	NR9449	295	223	SKCM	4
NR9521	1:DECEASED	32.4	Male	74	Validation_Set	Ipilimumab	3x4	12	NB	M1b	L arm melanoma		NR9521	NR9521	1061	591	SKCM	4
NR9705	1:DECEASED	14.4	Female	63	Validation_Set	Ipilimumab	3x4	29	NB	M1c	skin/chest wall metastasis	nonresponse	NR9705	NR9705	37	21	ACRM	4
NR9765	1:DECEASED	25	Female	38	Validation_Set	Ipilimumab	3x4	22	NB	M1b	left inguinal lymph nodes	nonresponse	NR9765	NR9765	1148	112	SKCM	4
PR03803	1:DECEASED	94.6	Male	90	Validation_Set	Tremelimumab	10x6	236	NB	M0	forearm metastasis		PR03803	PR03803	269	190	SKCM	3
PR12117	1:DECEASED	18.7	Male	66	Validation_Set	Tremelimumab	15x4	73	LB	M1c	neck lymph node	nonresponse	PR12117	PR12117	1081	909	SKCM	4
PR4035	0:LIVING	50.2	Male	78	Validation_Set	Ipilimumab	3x6	218	LB	M1c	soft tissue metastasis	nonresponse	PR4035	PR4035	525	494	MEL	4
PR4046	0:LIVING	25.3	Male	44	Validation_Set	Ipilimumab	10x5	110	LB	M1a	lymph nodes	nonresponse	PR4046	PR4046	139	105	MEL	4
PR4077	0:LIVING	72.7	Male	75	Validation_Set	Ipilimumab	10x4	316	LB	M1c	not available	nonresponse	PR4077	PR4077	1741	899	MEL	4
PR4091	0:LIVING	72.4	Female	65	Validation_Set	Ipilimumab	3x4	314	LB	M1a	skin metastasis	nonresponse	PR4091	PR4091	277	178	MEL	4
PR4092	0:LIVING	72.8	Female	57	Validation_Set	Ipilimumab	10x4	315	LB	M1a	lymph nodes	nonresponse	PR4092	PR4092	3267	2611	MEL	4
SD0346	1:DECEASED	34.7507	Female	43	Discovery_Set	Ipilimumab+dacarbazine	10x3 + dacarbazinex6	68	LB	M1b	axillary soft tissue metastasis	nonresponse	SD0346	SD0346	537	459	SKCM	4
SD1494	0:LIVING	23.7041	Male	70	Discovery_Set	Ipilimumab	3x4	51	LB	M1c	parietal metastasis	response	SD1494	SD1494	915	492	SKCM	4
SD2051	1:DECEASED	10.1589	Female	61	Discovery_Set	Ipilimumab++vemurafenib	3x5 + vemurafenib	16	NB	M1c	groin lymph node metastases	nonresponse	SD2051	SD2051	38	4	ACRM	4
SD2056	0:LIVING	47.2438	Female	39	Discovery_Set	Ipilimumab	10x17	208	LB	M1b	lung metastasis		SD2056	SD2056	136	42	SKCM	4
SD5038	1:DECEASED	13.9726	Male	55	Discovery_Set	Ipilimumab	10x9	24	NB	M1c	upper back metastasis	nonresponse	SD5038	SD5038	256	305	SKCM	4
SD5118	1:DECEASED	32.8438	Female	55	Discovery_Set	Ipilimumab	10x4 (09), 3x3 (12)	24	NB	M1c	elbow metastasis	response	SD5118	SD5118	74	30	ACRM	4
SD5934	1:DECEASED	19.7918	Male	52	Discovery_Set	Ipilimumab	10x6	14	NB	M1c	abdominal tumor nodules	response	SD5934	SD5934	156	10	SKCM	4
SD6336	0:LIVING	83.3753	Male	53	Discovery_Set	Ipilimumab	10x34	361	LB	M1c	gluteal metastasis	nonresponse	SD6336	SD6336	338	174	SKCM	4
SD6494	1:DECEASED	8.71233	Female	63	Discovery_Set	Ipilimumab	3x2	13	NB	M1c	small bowel metastasis		SD6494	SD6494	594	540	MUP	4
SD7357	1:DECEASED	24.4931	Female	50	Discovery_Set	Ipilimumab	3x4	21	NB	M1c	skin and breast metastasis		SD7357	SD7357	1148	1515	MUP	4

## Sheet: case_Mel_105
PATIENT_ID	SAMPLE_ID	MUTATION_LOAD	NEOAGCNT	PRIMARY_SITE	TUMOR_SAMPLE_HISTOLOGY	ONCOTREE_CODE	CANCER_TYPE	CANCER_TYPE_DETAILED		PATIENT_ID	OS_STATUS	OS_MONTHS	SEX	AGE	TREATMENT	DOSAGE	DURABLE_CLINICAL_BENEFIT	M_STAGE	TUMOR_SITE	DFS_STATUS	DFS_MONTHS
Pat02	Pat02	233	113	occult	Unknown or NA	SKCM	Melanoma	Cutaneous Melanoma		Pat02	0:LIVING	54.4	Female	42	ipilimumab		SD	M1c	4	1:Recurred/Progressed	17.9333
Pat03	Pat03	372	131	skin	Acrolentigenous	SKCM	Melanoma	Cutaneous Melanoma		Pat03	1:DECEASED	3.33333	Female	61	ipilimumab		PD	M1c	4	1:Recurred/Progressed	2.53333
Pat04	Pat04	336	271	skin	Nodular	SKCM	Melanoma	Cutaneous Melanoma		Pat04	0:LIVING	32.9	Male	71	ipilimumab		PR	M1b	4	0:DiseaseFree	21.5333
Pat06	Pat06	174	167	skin	Superficial spreading	SKCM	Melanoma	Cutaneous Melanoma		Pat06	1:DECEASED	5.36667	Male	33	ipilimumab		PD	M1c	4	1:Recurred/Progressed	2.56667
Pat07	Pat07	148	99	skin	Unknown or NA	SKCM	Melanoma	Cutaneous Melanoma		Pat07	0:LIVING	35	Male	36	ipilimumab		SD	M0	3	1:Recurred/Progressed	24.0333
Pat08	Pat08	265	311	mucosal	Nodular	SKCM	Melanoma	Cutaneous Melanoma		Pat08	1:DECEASED	4.66667	Male	73	ipilimumab		PD	M1c	4	1:Recurred/Progressed	2.43333
Pat100	Pat100	519	280	skin	Nodular	SKCM	Melanoma	Cutaneous Melanoma		Pat100	1:DECEASED	12	Male	70	ipilimumab		PD	M1c	4	1:Recurred/Progressed	3.7
Pat101	Pat101	50	26	skin	Acrolentigenous	SKCM	Melanoma	Cutaneous Melanoma		Pat101	1:DECEASED	9.6	Male	75	ipilimumab		PD	M1c	4	1:Recurred/Progressed	2.56667
Pat103	Pat103	630	348	occult	Unknown or NA	SKCM	Melanoma	Cutaneous Melanoma		Pat103	1:DECEASED	34.9333	Male	70	ipilimumab		PR	M1c	4	0:DiseaseFree	32.3
Pat104	Pat104	35	32	skin	Unknown or NA	SKCM	Melanoma	Cutaneous Melanoma		Pat104	1:DECEASED	7.9	Female	45	ipilimumab		SD	M1c	4	0:DiseaseFree	7.9
Pat105	Pat105	125	66	skin	Nodular	SKCM	Melanoma	Cutaneous Melanoma		Pat105	0:LIVING	34.9	Male	41	ipilimumab		PR	M0	3	0:DiseaseFree	23
Pat106	Pat106	30	28	skin	Nodular	SKCM	Melanoma	Cutaneous Melanoma		Pat106	1:DECEASED	8.33333	Female	43	ipilimumab		PD	M1b	4	1:Recurred/Progressed	4.56667
Pat109	Pat109	286	227	skin	Unknown or NA	SKCM	Melanoma	Cutaneous Melanoma		Pat109	1:DECEASED	2.76667	Male	69	ipilimumab		PD	M1b	4	1:Recurred/Progressed	0.633333
Pat11	Pat11	1976	1188	occult	Unknown or NA	SKCM	Melanoma	Cutaneous Melanoma		Pat11	0:LIVING	26.3333	Male	67	ipilimumab		PD	M1c	4	1:Recurred/Progressed	4.2
Pat110	Pat110	6301	3644	skin	Unknown or NA	SKCM	Melanoma	Cutaneous Melanoma		Pat110	1:DECEASED	10.6667	Male	76	ipilimumab		PD	M1b	4	1:Recurred/Progressed	2.43333
Pat113	Pat113	317	139	occult	Unknown or NA	SKCM	Melanoma	Cutaneous Melanoma		Pat113	1:DECEASED	10.0333	Male	68	ipilimumab		PR	M1c	4	1:Recurred/Progressed	1.73333
Pat115	Pat115	76	69	skin	Acrolentigenous	SKCM	Melanoma	Cutaneous Melanoma		Pat115	1:DECEASED	4.83333	Male	45	ipilimumab		PD	M1c	4	1:Recurred/Progressed	2.46667
Pat117	Pat117	689	549	skin	Unknown or NA	SKCM	Melanoma	Cutaneous Melanoma		Pat117	0:LIVING	30.4667	Male	73	ipilimumab		PR	M1c	4	1:Recurred/Progressed	6.06667
Pat118	Pat118	113	60	skin	Unknown or NA	SKCM	Melanoma	Cutaneous Melanoma		Pat118	1:DECEASED	10.4333	Female	43	ipilimumab		PD	M1c	4	1:Recurred/Progressed	4
Pat119	Pat119	301	201	skin	Unknown or NA	SKCM	Melanoma	Cutaneous Melanoma		Pat119	0:LIVING	26.9333	Male	61	ipilimumab		PD	M0	3	1:Recurred/Progressed	3.6
Pat121	Pat121	63	24	occult	Unknown or NA	SKCM	Melanoma	Cutaneous Melanoma		Pat121	1:DECEASED	4.06667	Male	46	ipilimumab		PD	M1c	4	1:Recurred/Progressed	2.8
Pat123	Pat123	482	255	occult	Unknown or NA	SKCM	Melanoma	Cutaneous Melanoma		Pat123	1:DECEASED	28.4333	Female	50	ipilimumab		SD	M1c	4	1:Recurred/Progressed	18.1333
Pat124	Pat124	441	311	skin	Superficial spreading	SKCM	Melanoma	Cutaneous Melanoma		Pat124	1:DECEASED	4.86667	Male	78	ipilimumab		PD	M1b	4	1:Recurred/Progressed	2.23333
Pat126	Pat126	397	238	skin	Nodular	SKCM	Melanoma	Cutaneous Melanoma		Pat126	0:LIVING	21.3667	Male	77	ipilimumab		PR	M1b	4	1:Recurred/Progressed	6.23333
Pat127	Pat127	109	62	skin	Unknown or NA	SKCM	Melanoma	Cutaneous Melanoma		Pat127	1:DECEASED	11.0667	Female	25	ipilimumab		PD	M1c	4	1:Recurred/Progressed	2.8
Pat128	Pat128	76	25	skin	Nodular	SKCM	Melanoma	Cutaneous Melanoma		Pat128	1:DECEASED	3.76667	Male	29	ipilimumab		PD	M1c	4	1:Recurred/Progressed	2.7
Pat129	Pat129	107	85	skin	Nodular	SKCM	Melanoma	Cutaneous Melanoma		Pat129	0:LIVING	17.9667	Male	18	ipilimumab		PD	M1b	4	1:Recurred/Progressed	2.26667
Pat13	Pat13	110	60	skin	Superficial spreading	SKCM	Melanoma	Cutaneous Melanoma		Pat13	1:DECEASED	24.4	Male	78	ipilimumab		PD	M0	3	1:Recurred/Progressed	3.46667
Pat130	Pat130	197	140	skin	Nodular	SKCM	Melanoma	Cutaneous Melanoma		Pat130	1:DECEASED	1.5	Male	76	ipilimumab		PD	M1c	4	1:Recurred/Progressed	0.566667
Pat131	Pat131	102	74	skin	Unknown or NA	SKCM	Melanoma	Cutaneous Melanoma		Pat131	1:DECEASED	8.56667	Male	32	ipilimumab		SD	M1c	4	1:Recurred/Progressed	6.5
Pat132	Pat132	1862	910	skin	Superficial spreading	SKCM	Melanoma	Cutaneous Melanoma		Pat132	0:LIVING	22.5333	Male	81	ipilimumab		PR	M1c	4	1:Recurred/Progressed	6.23333
Pat133	Pat133	228	114	mucosal	Unknown or NA	SKCM	Melanoma	Cutaneous Melanoma		Pat133	1:DECEASED	18.0667	Male	76	ipilimumab		PD	M1b	4	1:Recurred/Progressed	4.46667
Pat135	Pat135	238	227	skin	Superficial spreading	SKCM	Melanoma	Cutaneous Melanoma		Pat135	1:DECEASED	2.7	Female	29	ipilimumab		PD	M1c	4	1:Recurred/Progressed	2.43333
Pat138	Pat138	5120	3166	skin	Unknown or NA	SKCM	Melanoma	Cutaneous Melanoma		Pat138	1:DECEASED	49.2667	Female	39	ipilimumab		SD	M1c	4	1:Recurred/Progressed	19.3667
Pat139	Pat139	1429	1918	skin	Unknown or NA	SKCM	Melanoma	Cutaneous Melanoma		Pat139	1:DECEASED	3.3	Male	58	ipilimumab		PD	M1c	4	1:Recurred/Progressed	1.53333
Pat14	Pat14	46	23	skin	Acrolentigenous	SKCM	Melanoma	Cutaneous Melanoma		Pat14	1:DECEASED	5.43333	Female	48	ipilimumab		PD	M1c	4	1:Recurred/Progressed	2.8
Pat140	Pat140	326	257	skin	Unknown or NA	SKCM	Melanoma	Cutaneous Melanoma		Pat140	1:DECEASED	16.4	Male	62	ipilimumab		PD	M1c	4	1:Recurred/Progressed	3.8
Pat143	Pat143	878	1063	skin	Unknown or NA	SKCM	Melanoma	Cutaneous Melanoma		Pat143	1:DECEASED	5.1	Male	71	ipilimumab		PD	M1c	4	1:Recurred/Progressed	3
Pat147	Pat147	542	236	occult	Unknown or NA	SKCM	Melanoma	Cutaneous Melanoma		Pat147	1:DECEASED	7.46667	Male	63	ipilimumab		PD	M1a	4	1:Recurred/Progressed	4
Pat148	Pat148	227	131	skin	Unknown or NA	SKCM	Melanoma	Cutaneous Melanoma		Pat148	1:DECEASED	2.8	Female	35	ipilimumab		PD	M1c	4	1:Recurred/Progressed	1.6
Pat15	Pat15	242	271	skin	Unknown or NA	SKCM	Melanoma	Cutaneous Melanoma		Pat15	1:DECEASED	1.66667	Male	32	ipilimumab		PD	M1c	4	1:Recurred/Progressed	1.03333
Pat151	Pat151	1754	1633	skin	Unknown or NA	SKCM	Melanoma	Cutaneous Melanoma		Pat151	1:DECEASED	6.8	Male	68	ipilimumab		PD	M1c	4	1:Recurred/Progressed	3.53333
Pat157	Pat157	132	77	skin	Superficial spreading	SKCM	Melanoma	Cutaneous Melanoma		Pat157	1:DECEASED	2.86667	Female	69	ipilimumab		X	M1c	4	1:Recurred/Progressed	1.76667
Pat159	Pat159	471	139	skin	Superficial spreading	SKCM	Melanoma	Cutaneous Melanoma		Pat159	0:LIVING	28.0667	Male	51	ipilimumab		PD	M1b	4	1:Recurred/Progressed	3.33333
Pat16	Pat16	1911	1606	skin	Unknown or NA	SKCM	Melanoma	Cutaneous Melanoma		Pat16	1:DECEASED	27.0333	Female	68	ipilimumab		PD	M1b	4	1:Recurred/Progressed	2.8
Pat160	Pat160	54	43	skin	Unknown or NA	SKCM	Melanoma	Cutaneous Melanoma		Pat160	1:DECEASED	5.06667	Male	79	ipilimumab		PD	M1c	4	1:Recurred/Progressed	2.7
Pat162	Pat162	54	29	mucosal	Unknown or NA	SKCM	Melanoma	Cutaneous Melanoma		Pat162	1:DECEASED	7.03333	Female	55	ipilimumab		PD	M1c	4	1:Recurred/Progressed	2.6
Pat163	Pat163	94	93	occult	Unknown or NA	SKCM	Melanoma	Cutaneous Melanoma		Pat163	0:LIVING	24.9667	Male	54	ipilimumab		PD	M1c	4	1:Recurred/Progressed	2.53333
Pat165	Pat165	69	76	skin	Acrolentigenous	SKCM	Melanoma	Cutaneous Melanoma		Pat165	1:DECEASED	3.83333	Female	50	ipilimumab		PD	M1c	4	1:Recurred/Progressed	3.16667
Pat166	Pat166	57	44	occult	Unknown or NA	SKCM	Melanoma	Cutaneous Melanoma		Pat166	1:DECEASED	2.56667	Male	31	ipilimumab		X	M1c	4	1:Recurred/Progressed	2.53333
Pat167	Pat167	33	27	skin	Superficial spreading	SKCM	Melanoma	Cutaneous Melanoma		Pat167	1:DECEASED	13.6	Male	50	ipilimumab		PD	M1c	4	1:Recurred/Progressed	2.8
Pat168	Pat168	245	306	skin	Nodular	SKCM	Melanoma	Cutaneous Melanoma		Pat168	1:DECEASED	2.23333	Male	68	ipilimumab		X	M1c	4	1:Recurred/Progressed	2.23333
Pat17	Pat17	219	59	skin	Unknown or NA	SKCM	Melanoma	Cutaneous Melanoma		Pat17	1:DECEASED	6.83333	Male	44	ipilimumab		PD	M1c	4	1:Recurred/Progressed	2.83333
Pat170	Pat170	234	181	skin	Nodular	SKCM	Melanoma	Cutaneous Melanoma		Pat170	1:DECEASED	3.6	Male	48	ipilimumab		PD	M1c	4	1:Recurred/Progressed	3.23333
Pat171	Pat171	99	40	skin	Acrolentigenous	SKCM	Melanoma	Cutaneous Melanoma		Pat171	1:DECEASED	15.5333	Male	66	ipilimumab		PD	M1a	4	1:Recurred/Progressed	2.83333
Pat174	Pat174	668	355	skin	Nodular	SKCM	Melanoma	Cutaneous Melanoma		Pat174	0:LIVING	22.9333	Female	57	ipilimumab		PR	M1a	4	1:Recurred/Progressed	4.46667
Pat175	Pat175	89	69	skin	Unknown or NA	SKCM	Melanoma	Cutaneous Melanoma		Pat175	1:DECEASED	3	Female	67	ipilimumab		X	M1a	4	1:Recurred/Progressed	3
Pat18	Pat18	32	5	skin	Nodular	SKCM	Melanoma	Cutaneous Melanoma		Pat18	0:LIVING	26.6	Female	55	ipilimumab		PD	M0	3	1:Recurred/Progressed	3.73333
Pat19	Pat19	470	416	skin	Unknown or NA	SKCM	Melanoma	Cutaneous Melanoma		Pat19	1:DECEASED	5.83333	Male	59	ipilimumab		PD	M1c	4	1:Recurred/Progressed	0.7
Pat21	Pat21	1375	679	skin	Amelanotic	SKCM	Melanoma	Cutaneous Melanoma		Pat21	1:DECEASED	22.5333	Male	81	ipilimumab		SD	M1c	4	1:Recurred/Progressed	18.6
Pat24	Pat24	33	22	skin	Nodular	SKCM	Melanoma	Cutaneous Melanoma		Pat24	0:LIVING	32.3667	Female	74	ipilimumab		PR	M1b	4	0:DiseaseFree	21.9333
Pat25	Pat25	51	13	skin	Superficial spreading	SKCM	Melanoma	Cutaneous Melanoma		Pat25	1:DECEASED	10.8333	Male	69	ipilimumab		PD	M1c	4	1:Recurred/Progressed	2.23333
Pat27	Pat27	33	15	skin	Nodular	SKCM	Melanoma	Cutaneous Melanoma		Pat27	0:LIVING	45.9667	Male	61	ipilimumab		PD	M1c	4	1:Recurred/Progressed	4.63333
Pat28	Pat28	750	508	skin	Nodular	SKCM	Melanoma	Cutaneous Melanoma		Pat28	1:DECEASED	39.4667	Male	77	ipilimumab		PD	M1c	4	1:Recurred/Progressed	2.56667
Pat29	Pat29	37	50	skin	Superficial spreading	SKCM	Melanoma	Cutaneous Melanoma		Pat29	0:LIVING	44.2	Male	82	ipilimumab		X	M1c	4	1:Recurred/Progressed	11.3667
Pat32	Pat32	714	591	occult	Unknown or NA	SKCM	Melanoma	Cutaneous Melanoma		Pat32	1:DECEASED	4.9	Male	72	ipilimumab		PD	M1c	4	1:Recurred/Progressed	2.33333
Pat33	Pat33	15	8	skin	Superficial spreading	SKCM	Melanoma	Cutaneous Melanoma		Pat33	1:DECEASED	7.03333	Male	65	ipilimumab		PD	M1c	4	1:Recurred/Progressed	7.03333
Pat36	Pat36	12	6	skin	Superficial spreading	SKCM	Melanoma	Cutaneous Melanoma		Pat36	1:DECEASED	1.8	Female	52	ipilimumab		PD	M1c	4	1:Recurred/Progressed	1.36667
Pat37	Pat37	108	30	skin	Superficial spreading	SKCM	Melanoma	Cutaneous Melanoma		Pat37	1:DECEASED	2.33333	Female	47	ipilimumab		PD	M1c	4	1:Recurred/Progressed	0.766667
Pat38	Pat38	2398	2503	skin	Nodular	SKCM	Melanoma	Cutaneous Melanoma		Pat38	0:LIVING	51.3	Male	45	ipilimumab		PR	M1c	4	1:Recurred/Progressed	10.0667
Pat39	Pat39	75	62	skin	Superficial spreading	SKCM	Melanoma	Cutaneous Melanoma		Pat39	0:LIVING	49.5667	Male	67	ipilimumab		CR	M1b	4	0:DiseaseFree	49.5667
Pat40	Pat40	108	89	skin	Nodular	SKCM	Melanoma	Cutaneous Melanoma		Pat40	1:DECEASED	1.13333	Male	74	ipilimumab		PD	M1c	4	1:Recurred/Progressed	1.13333
Pat41	Pat41	345	261	skin	Nodular	SKCM	Melanoma	Cutaneous Melanoma		Pat41	1:DECEASED	4.26667	Male	64	ipilimumab		PD	M1c	4	1:Recurred/Progressed	1.8
Pat43	Pat43	168	60	skin	Superficial spreading	SKCM	Melanoma	Cutaneous Melanoma		Pat43	1:DECEASED	1.23333	Female	75	ipilimumab		PD	M1b	4	1:Recurred/Progressed	1.23333
Pat44	Pat44	32	15	skin	Unknown or NA	SKCM	Melanoma	Cutaneous Melanoma		Pat44	1:DECEASED	9.03333	Female	57	ipilimumab		PD	M1c	4	1:Recurred/Progressed	2.06667
Pat45	Pat45	937	713	skin	Superficial spreading	SKCM	Melanoma	Cutaneous Melanoma		Pat45	1:DECEASED	2.96667	Male	68	ipilimumab		PD	M1c	4	1:Recurred/Progressed	2.03333
Pat46	Pat46	244	80	occult	Unknown or NA	SKCM	Melanoma	Cutaneous Melanoma		Pat46	1:DECEASED	5.33333	Female	36	ipilimumab		PD	M1b	4	1:Recurred/Progressed	1.2
Pat47	Pat47	137	112	skin	Superficial spreading	SKCM	Melanoma	Cutaneous Melanoma		Pat47	0:LIVING	36.8667	Male	78	ipilimumab		CR	M1c	4	0:DiseaseFree	36.8667
Pat49	Pat49	669	323	skin	Nodular	SKCM	Melanoma	Cutaneous Melanoma		Pat49	0:LIVING	34.4667	Male	36	ipilimumab		SD	M1c	4	1:Recurred/Progressed	5.43333
Pat50	Pat50	444	523	skin	Nodular	SKCM	Melanoma	Cutaneous Melanoma		Pat50	1:DECEASED	2.16667	Male	77	ipilimumab		PD	M1c	4	1:Recurred/Progressed	2.16667
Pat54	Pat54	866	679	skin	Unknown or NA	SKCM	Melanoma	Cutaneous Melanoma		Pat54	1:DECEASED	6.93333	Male	73	ipilimumab		PD	M1c	4	1:Recurred/Progressed	2.7
Pat55	Pat55	484	483	skin	Lentigo maligna	SKCM	Melanoma	Cutaneous Melanoma		Pat55	1:DECEASED	6.43333	Female	71	ipilimumab		PD	M1c	4	1:Recurred/Progressed	2.6
Pat56	Pat56	44	38	skin	Acrolentigenous	SKCM	Melanoma	Cutaneous Melanoma		Pat56	1:DECEASED	7.83333	Male	68	ipilimumab		PD	M1c	4	1:Recurred/Progressed	3.2
Pat57	Pat57	56	32	skin	Unknown or NA	SKCM	Melanoma	Cutaneous Melanoma		Pat57	1:DECEASED	8.33333	Male	69	ipilimumab		PD	M0	3	1:Recurred/Progressed	2.26667
Pat58	Pat58	1921	1971	skin	Acrolentigenous	SKCM	Melanoma	Cutaneous Melanoma		Pat58	1:DECEASED	21.7333	Female	59	ipilimumab		PD	M0	3	1:Recurred/Progressed	3.3
Pat59	Pat59	273	309	skin	Unknown or NA	SKCM	Melanoma	Cutaneous Melanoma		Pat59	1:DECEASED	7.46667	Male	36	ipilimumab		PD	M1b	4	1:Recurred/Progressed	2.53333
Pat60	Pat60	738	472	skin	Nodular	SKCM	Melanoma	Cutaneous Melanoma		Pat60	1:DECEASED	9.06667	Male	86	ipilimumab		PD	M1c	4	1:Recurred/Progressed	2.96667
Pat62	Pat62	1379	1340	skin	Unknown or NA	SKCM	Melanoma	Cutaneous Melanoma		Pat62	1:DECEASED	20.0667	Male	76	ipilimumab		PD	M1c	4	1:Recurred/Progressed	2.56667
Pat63	Pat63	209	48	skin	Unknown or NA	SKCM	Melanoma	Cutaneous Melanoma		Pat63	0:LIVING	34.6333	Male	65	ipilimumab		CR	M0	3	0:DiseaseFree	23.9333
Pat64	Pat64	659	559	skin	Superficial spreading	SKCM	Melanoma	Cutaneous Melanoma		Pat64	1:DECEASED	3.53333	Male	83	ipilimumab		PD	M1c	4	1:Recurred/Progressed	2.3
Pat66	Pat66	327	242	skin	Superficial spreading	SKCM	Melanoma	Cutaneous Melanoma		Pat66	0:LIVING	21.7667	Female	44	ipilimumab		SD	M0	3	1:Recurred/Progressed	19.9333
Pat67	Pat67	27	11	skin	Nodular	SKCM	Melanoma	Cutaneous Melanoma		Pat67	1:DECEASED	2.63333	Male	39	ipilimumab		PD	M1c	4	1:Recurred/Progressed	2.63333
Pat70	Pat70	77	38	skin	Nodular	SKCM	Melanoma	Cutaneous Melanoma		Pat70	1:DECEASED	17.7333	Male	38	ipilimumab		PD	M1c	4	1:Recurred/Progressed	0.5
Pat71	Pat71	722	726	occult	Unknown or NA	SKCM	Melanoma	Cutaneous Melanoma		Pat71	1:DECEASED	4.56667	Male	63	ipilimumab		PD	M1c	4	1:Recurred/Progressed	3.26667
Pat73	Pat73	243	281	skin	Nodular	SKCM	Melanoma	Cutaneous Melanoma		Pat73	1:DECEASED	14.7333	Male	71	ipilimumab		PR	M1c	4	1:Recurred/Progressed	13.6
Pat74	Pat74	509	611	skin	Superficial spreading	SKCM	Melanoma	Cutaneous Melanoma		Pat74	1:DECEASED	6.43333	Male	73	ipilimumab		PD	M1c	4	1:Recurred/Progressed	2.66667
Pat76	Pat76	198	82	occult	Unknown or NA	SKCM	Melanoma	Cutaneous Melanoma		Pat76	1:DECEASED	4.63333	Male	74	ipilimumab		PD	M1c	4	1:Recurred/Progressed	2.33333
Pat77	Pat77	375	251	occult	Unknown or NA	SKCM	Melanoma	Cutaneous Melanoma		Pat77	0:LIVING	34.3	Male	21	ipilimumab		PR	M0	3	0:DiseaseFree	8.03333
Pat78	Pat78	154	76	skin	Nodular	SKCM	Melanoma	Cutaneous Melanoma		Pat78	1:DECEASED	1.26667	Female	71	ipilimumab		PD	M1c	4	1:Recurred/Progressed	1.26667
Pat79	Pat79	321	143	skin	Superficial spreading	SKCM	Melanoma	Cutaneous Melanoma		Pat79	1:DECEASED	26.7	Male	69	ipilimumab		PR	M1b	4	1:Recurred/Progressed	13.5
Pat80	Pat80	193	154	skin	Nodular	SKCM	Melanoma	Cutaneous Melanoma		Pat80	1:DECEASED	24.1333	Male	48	ipilimumab		SD	M1c	4	1:Recurred/Progressed	6.06667
Pat81	Pat81	111	96	mucosal	Unknown or NA	SKCM	Melanoma	Cutaneous Melanoma		Pat81	1:DECEASED	20.9333	Female	54	ipilimumab		PD	M1a	4	1:Recurred/Progressed	2.53333
Pat82	Pat82	408	179	skin	Nodular	SKCM	Melanoma	Cutaneous Melanoma		Pat82	1:DECEASED	3.46667	Female	54	ipilimumab		PD	M1c	4	1:Recurred/Progressed	2.5
Pat83	Pat83	37	15	skin	Unknown or NA	SKCM	Melanoma	Cutaneous Melanoma		Pat83	0:LIVING	34.2333	Male	22	ipilimumab		PD	M1c	4	1:Recurred/Progressed	3.56667
Pat85	Pat85	408	239	skin	Unknown or NA	SKCM	Melanoma	Cutaneous Melanoma		Pat85	1:DECEASED	15.2667	Male	83	ipilimumab		PD	M1c	4	1:Recurred/Progressed	2.76667
Pat86	Pat86	62	38	skin	Acrolentigenous	SKCM	Melanoma	Cutaneous Melanoma		Pat86	1:DECEASED	9.76667	Male	55	ipilimumab		SD	M1a	4	1:Recurred/Progressed	5.1
Pat88	Pat88	1597	716	skin	Unknown or NA	SKCM	Melanoma	Cutaneous Melanoma		Pat88	0:LIVING	32.9667	Female	60	ipilimumab		SD	M1c	4	0:DiseaseFree	22.1667
Pat90	Pat90	207	115	skin	Unknown or NA	SKCM	Melanoma	Cutaneous Melanoma		Pat90	0:LIVING	33.5	Male	59	ipilimumab		PR	M1c	4	0:DiseaseFree	22.3
Pat92	Pat92	39	13	skin	Unknown or NA	SKCM	Melanoma	Cutaneous Melanoma		Pat92	1:DECEASED	4.1	Male	49	ipilimumab		PD	M1c	4	1:Recurred/Progressed	2.8
Pat98	Pat98	33	16	skin	Unknown or NA	SKCM	Melanoma	Cutaneous Melanoma		Pat98	1:DECEASED	4.66667	Female	57	ipilimumab		PD	M1c	4	1:Recurred/Progressed	2.56667

## Sheet: case_Mel_195
No	TMB	NMB	NMB2	SNVs	Inframe_insertions	Inframe_deletions	Frameshift_insertions	Frameshift_deletions	Nonsynonymous_SNVs	Muse	Mutect	Pindel	Radia	Somaticsniper	Varscan	Cancer_stage	aPD1_treatment	aCTLA4_treatment	Response	OS	OS_status	PFS	PFS_status	O_nmb
1	879	270	297	707	19	8	54	91	125	913	687	184	358	3806	837	IV	1	1	0	542	0	NA	NA	108
6	1506	506	552	1182	34	12	82	196	228	1311	1201	334	726	1588	1391	IV	0	1	1	835	1	NA	NA	242
10	3289	1520	1699	2075	101	78	270	765	485	1939	2011	1242	1478	1500	1978	IV	1	0	1	466	0	NA	NA	842
12	4553	1929.5	2030.5	3402.5	39	62	190.5	859	880	3334.5	3395.5	1158.5	2375	2641	3088.5	IV	1	1	0	613	0	NA	NA	889
13	649.5	222.5	246.5	473.5	19.5	4.5	55.5	96.5	70.5	663	534.5	182	165	162.5	666.5	IV	1	1	0	539	0	NA	NA	67.5
14	28327	5311	5518	26951	91	116	484	685	4142	27655	22897	1378	20791	34561	24515	IV	1	1	0	636	0	NA	NA	609
16	1413	369	400	1235	26	5	68	79	222	1316	1278	187	811	2422	1380	IV	1	1	0	719	1	NA	NA	211
17	10926.5	2743.5	2767.5	10772	14	10	42.5	88	2613	10754.5	10805	157.5	8157.5	7587	9787	IV	1	1	0	784	1	NA	NA	2502
18	3132	813	838	2950	19	6	49	108	656	3042	2984	193	2042	1743	2762	IV	1	1	0	247	0	NA	NA	647
19	1256.5	717	842	490	84.5	40.5	198.5	443	75.5	439.5	520.5	786.5	164	1245	703	IV	0	1	1	623	1	NA	NA	320.5
20	844	372	414	489	33	9	78	235	59	534	439	384	126	282	635	IV	1	1	0	670	1	NA	NA	69
21	5268	1220	1245	5142	17	8	38	63	1119	5196	5254	122	3650	2651	4787	IV	1	1	1	1254	1	NA	NA	1101
22	1464.5	402.5	439.5	1281	30	7	64	82.5	256	1400	1412	182	797	2198	1443.5	IV	1	1	0	894	0	NA	NA	269.5
23	6083	1487.5	1530	5830	29.5	13	88	122.5	1277	5720.5	6135.5	250.5	4192	5373.5	5698.5	IV	1	1	0	1256	0	NA	NA	1312
24	2731.5	704.5	727	2593.5	15	7.5	40.5	75	589	2736	2666.5	143.5	1927.5	2034.5	2624.5	IV	1	1	0	314	0	NA	NA	603
25	1818	507	541	1600	28	6	61	123	323	1776	1726	225	962	886	1659	IV	1	1	0	548	0	NA	NA	316
26	1988	797	934	1319	88	49	243	314	240	1071	1902	708	378	128	958	IV	1	1	0	447	0	NA	NA	137
28	2312	834	896	1865	40	22	120	265	449	1820	2015	445	1498	935	1959	IV	0	1	1	1790	1	NA	NA	819
29	572	230	256	359	19	7	56	131	43	449	381	223	136	138	633	IV	1	1	0	927	1	NA	NA	77
30	1989.5	491.5	512.5	1878.5	17	4	36.5	53.5	401.5	1939	2163.5	114.5	1067.5	947.5	1774.5	IV	1	1	0	359	0	NA	NA	421.5
31	11225	3283	3348	10667	40	25	110	383	2790	10139	10955	581	8519	5644	9710	IV	1	1	1	608	1	NA	NA	3123
32	1094	421	485	705	54	10	173	152	96	574	791	393	113	79	802	IV	0	1	1	551	0	NA	NA	78
33	1401	498	547	986	32	17	142	224	132	1104	1193	420	294	539	1272	IV	1	1	0	1083	0	NA	NA	128
35	1174	430	473	844	25	18	107	180	143	876	973	325	374	1249	991	IV	1	1	0	861	1	NA	NA	172
36	1342	350	368	1220	13	5	32	72	246	1370	1268	127	823	1589	1367	IV	1	1	0	2111	1	NA	NA	212
37	15593	2819.5	2948.5	14827	50	79	261	376	2182.5	15263.5	12601	772.5	10970	17422	13266.5	IV	1	1	0	1320	1	NA	NA	428.5
38	5600.5	1600.5	1671	5100	38	32.5	139	291	1170.5	4943	7986.5	512	3566	2499	4414.5	IV	1	1	1	1092	1	NA	NA	1173
39	7077	1638	1664	6926	17	9	33	92	1513	6979	7033	159	5230	6489	6591	IV	1	1	0	1094	0	NA	NA	1439
40	2036	526	562	1842	29	7	74	84	368	1828	2042	201	1157	710	1854	IV	0	1	1	1052	0	NA	NA	404
42	14495.5	3763.5	3809.5	14171	30	16	95	183.5	3485	13790	14706.5	337.5	10765	8342.5	12257.5	IV	1	1	0	1616	1	NA	NA	3416.5
43	2829.5	765.5	806	2620	30	10.5	68.5	100.5	596.5	2841.5	2623.5	214.5	1910	2296.5	2724.5	IV	1	1	0	277	0	NA	NA	593
44	2669.5	736.5	780.5	2378	33	11	70.5	177	489	2451.5	2436	297	1649.5	2880	2389	IV	1	1	0	714	1	NA	NA	499
45	612	163	187	490	15	9	33	65	65	693	571	127	208	228	778	IV	1	1	1	842	0	NA	NA	63
47	484	119	137	370.5	15	3	42	53.5	23.5	571.5	453	111	91.5	106	691	IV	1	1	1	1174	1	NA	NA	42.5
50	1139	535	605	585	52	18	148	336	51	652	558	578	119	150	971	IV	1	1	1	1213	1	NA	NA	84
51	7831	1677.5	1744	7276	40	26.5	129.5	359	1189	6498.5	6766.5	551	5190	5760.5	7636	M1c	1	0	0	691	1	419	1	1156.5
52	2634	568	630	2319	47	15	103	150	315	1739	1908	302	1292	2431	2812	M1b	1	0	0	945	1	734	1	305
53	3027	557	628	2728	51	20	120	108	329	2532	3040	287	1842	2122	3143	M1c	1	0	0	974	1	453	1	328
54	3884	752.5	836.5	3435.5	47	37	132	232.5	388	3122.5	4209	488.5	2160	3058.5	3925.5	M1c	1	0	0	1262	0	888	1	376.5
55	2210	444	472	2055	15	13	40	87	317	1907	2083	242	1066	1221	1771	M1b	0	1	1	2082	0	455	1	198
56	15530	8996	10276	7311	353	927	761	6178	2057	6626	7136	8308	6025	5661	7290	IIIC	0	1	1	767	0	595	1	1875
57	2430	666	678	2337	9	3	42	39	585	2604	2197	99	1741	1041	2347	IIIC	0	1	1	1351	0	1176	1	315
58	3907	937	1003	3498	43	23	142	201	594	3452	3511	484	1566	1435	2709	M1c	0	1	1	1644	0	504	1	344
59	2812	1305	1441	1836	75	61	194	646	465	1732	1626	1027	1142	557	1661	M1c	0	1	1	1571	0	1512	1	192
60	1809	560	611	1408	37	14	137	213	210	1169	1274	489	412	519	1052	M1b	0	1	1	986	0	336	1	120
61	31840	4888	5070	30671	76	106	381	606	3901	28521	25054	1232	21222	37906	26988	M1b	0	1	1	1972	0	413	1	527
62	2654	633	650	2564	14	3	37	36	560	2532	2629	95	1795	1461	2715	M1b	0	1	1	694	0	694	0	442
63	4232	1400	1513	3546	64	49	163	410	827	3297	3672	716	2525	1989	3603	M1b	0	1	1	950	0	950	0	603
64	1898	463	478	1818	9	6	22	43	398	1713	2011	140	783	417	1410	M1c	0	1	0	1461	0	329	1	99
65	9073	1667	1709	8860	30	12	59	112	1496	8719	9021	297	5701	6978	7344	M1c	0	1	1	1936	0	294	1	1304
66	8962	1997	2048	8397	38	13	154	360	1483	7400	8209	788	4489	5968	6121	M1c	0	1	1	1607	0	364	1	1188
67	2494	631	648	2408	12	5	26	43	562	2378	2494	88	1535	729	2258	M1c	0	1	0	767	0	763	1	211
68	2922	730	759	2820	15	14	34	39	657	2853	2852	111	1794	355	2289	M1c	0	1	0	621	0	621	0	102
69	512	171	185	444	8	6	22	32	117	447	667	80	53	70	490	M1c	0	1	0	2630	0	2630	0	29
70	23411	3720	3877	22714	131	26	339	201	3180	21981	21107	697	17657	3029	31521	M1c	1	0	1	429	1	429	0	3058
71	7594	1609	1634	7467	13	12	46	56	1507	7225	6879	127	6471	5963	8721	M1c	1	0	1	952	0	952	0	1310
72	11572	2068	2129	11333	44	17	93	85	1890	11710	10850	238	7749	4794	9457	M1b	1	0	1	1916	0	304	1	1868
73	10333	3985	5072	6448	995	92	2198	600	1187	3409	5010	3943	5882	2819	7505	M1b	1	0	1	1278	0	858	1	669
74	2198	1102	1291	1125	150	39	411	473	218	798	593	1073	1619	385	1856	M1c	1	0	1	489	1	271	1	212
75	8959	1978	1991	8885	9	4	26	35	1917	8429	8042	77	7536	7602	10584	M1c	1	0	1	627	0	627	0	1688
76	4340	2129	2720	2046	502	89	1245	458	426	1684	2041	2316	2045	946	3872	M1c	1	0	0	554	1	82	1	525
77	9064	1900	1900	9064	0	0	0	0	1900	8385	9334	0	5791	1936	13860	M1c	1	0	0	630	1	103	1	1695
78	4913	1627	1795	3974	129	39	344	427	856	3288	2777	941	4397	2559	4884	M1b	1	0	0	356	1	110	1	659
79	10978	2073	2073	10978	0	0	0	0	2073	8453	11785	0	10604	6692	13479	M1c	1	0	0	228	1	100	1	1717
80	14544	7996	11288	4098	2273	1019	4872	2282	842	1234	1782	10511	6820	2682	8870	M1c	1	1	1	608	0	608	0	643
81	11257	1740	1809	11008	58	11	109	71	1560	9374	8670	251	7019	7889	16378	M1c	1	0	1	377	0	377	0	1533
82	6312	1451	1517	6039	59	7	134	73	1244	6142	7783	268	1995	479	2587	M1c	1	0	1	277	1	243	1	1395
83	4605	1015	1189	3965	156	18	327	139	549	3497	3717	633	3025	0	14021	M1c	1	0	1	1904	0	243	1	509
84	5722	1366	1434	5450	60	8	122	82	1162	5729	6597	263	1355	434	2081	M1b	1	0	1	958	0	958	0	1282
85	8566	1366	1439	8300	63	10	106	87	1173	8441	7726	267	6344	6690	8113	M1b	1	0	0	170	1	85	1	1129
86	3213	1172	1397	2263	203	22	457	268	447	1631	1953	947	1747	720	2638	IIIC	1	0	1	450	0	450	0	462
87	19445	2728	2810	18912	56	26	174	277	2277	16477	19775	561	13738	17953	19375	M1b	1	0	0	607	1	NA	NA	1645
88	2598	563	625	2215	38	24	130	191	242	2258	2530	380	1289	2586	3281	M1a	1	0	0	387	0	NA	NA	232
89	2854	621	693	2428	46	26	141	213	267	2573	2662	416	1601	2399	2925	M1c	1	0	0	467	1	NA	NA	253
90	1262	394	464	876	52	18	137	179	78	584	2073	390	367	832	1284	M1c	1	0	0	327	1	NA	NA	104
91	3859	753	805	3559	38	14	102	146	505	3506	4154	303	2407	2272	3138	M1c	1	0	1	917	0	NA	NA	460
92	10940	1732	1780	10661	37	11	86	145	1501	9701	10235	287	7832	7486	9913	M1c	1	0	0	54	0	NA	NA	1465
93	5567	1017	1097	5090	47	33	184	213	620	4352	9504	476	3592	3012	4906	M1b	1	0	1	980	1	NA	NA	523
94	4196	801	862	3893	44	17	82	160	559	3818	5283	306	2523	1904	4165	M1b	1	0	0	186	1	NA	NA	526
95	6095	1261	1368	5605	80	27	156	227	878	4878	4968	495	3871	3938	5752	M1a	1	0	0	953	1	NA	NA	849
96	3280	568	636	2964	45	23	101	147	320	2210	2825	352	1648	2007	2992	M1c	1	0	1	1081	0	NA	NA	312
97	5623	825	873	5390	33	15	96	89	640	5306	6411	248	3855	4660	5638	M1c	1	0	1	1060	0	NA	NA	655
98	15019	2195	2260	14684	49	16	128	142	1925	14947	14793	317	11911	11771	14059	M1c	1	0	1	927	0	NA	NA	1943
99	4322	941	1025	3903	62	22	144	191	606	3836	5658	416	2234	1235	2811	M1c	1	0	0	337	1	NA	NA	577
100	2178	422	467	1965	38	7	70	98	254	1580	1622	206	1078	6793	2660	M1b	1	0	1	945	1	NA	NA	239
101	1609	394	433	1378	28	11	91	101	202	1400	2666	237	657	320	1375	M1c	1	0	0	182	1	NA	NA	73
102	2646	552	603	2298	27	24	117	180	255	2258	4039	358	1355	890	2448	M1c	1	0	0	103	1	NA	NA	281
103	4341	810	907	3908	77	20	179	157	474	3062	4471	479	2244	11891	4486	M1c	1	0	1	974	1	NA	NA	443
104	1748	458	519	1362	49	12	129	196	133	1155	1899	363	697	1551	2154	M1c	1	0	0	262	1	NA	NA	139
105	8485	1436	1501	8092	42	23	151	177	1108	7813	10152	379	4551	2227	5386	M1c	1	0	1	1336	0	NA	NA	1124
106	21063.5	2776	2821	20757.5	29.5	15.5	117.5	143.5	2515	11943.5	12560.5	292	13491	19331	21265.5	M1c	1	0	1	548	0	NA	NA	2297
107	3017	797	865	2689	49	19	108	152	537	2646	6247	328	400	170	894	M1c	1	0	1	439	1	NA	NA	483
108	2153	664	773	1645	75	34	190	209	265	1596	2779	504	882	738	1808	M1c	1	0	0	269	1	NA	NA	244
109	8113	1985	2085	7232	59	41	189	592	1204	6281	6627	877	5253	6600	8002	M1c	1	0	1	691	1	NA	NA	1146
110	3734	719	769	3532	39	11	61	91	567	3499	4612	200	1949	685	2585	M1c	1	0	0	100	1	NA	NA	565
111	5816	1012	1095	5368	42	41	143	222	647	4860	5831	474	3268	3199	4794	M1c	1	0	0	704	0	NA	NA	621
112	2447	499	557	2166	37	21	94	129	276	1752	2196	277	1214	2252	2607	M1c	1	0	0	171	1	NA	NA	261
113	5150	911	951	4910	22	18	96	104	711	4777	6447	240	2405	1232	3517	M1a	1	0	1	2177	0	NA	NA	668
114	1409	526	613	917	57	30	132	273	121	754	1205	490	292	5000	1636	M1c	1	0	1	418	0	NA	NA	90
115	3154	582	658	2846	60	16	111	121	350	2373	2931	297	1746	3462	3385	M1c	1	0	1	427	0	NA	NA	313
116	1545	380	433	1227	33	20	102	163	115	1015	1760	322	604	1463	1607	M1a	1	0	0	837	1	NA	NA	73
117	4885	789	840	4628	31	20	81	125	583	4445	5035	249	3038	3212	4384	M1c	1	0	1	364	0	NA	NA	557
118	1516	330	390	1226	47	13	105	125	100	1179	2260	301	135	145	840	M1c	1	0	1	448	0	NA	NA	81
119	28917	4182	4265	28505	44	39	124	205	3853	27548	33130	411	21552	20535	26103	M1c	1	0	1	948	0	NA	NA	3985
120	3786	714	788	3378	28	46	102	232	380	3269	3980	433	2008	3122	3512	M1c	1	0	1	439	0	NA	NA	316
121	2337	442	505	2094	48	15	96	84	262	2010	3032	251	1313	2643	2930	M1c	1	0	1	882	0	NA	NA	238
122	9775	1539	1610	9388	49	22	124	192	1223	9271	10590	395	6486	6976	7951	M1c	1	0	0	662	1	NA	NA	1217
124	4141	833	898	3750	38	27	140	186	507	3382	5217	403	1918	774	2346	III	1	0	1	1054	0	NA	NA	495
125	1840	510	528	1721	9	9	42	59	409	1793	1746	123	1094	480	1679	M1c	0	1	1	986	0	980	1	152
126	1396	427	440	1228	8	5	45	110	272	854	766	277	465	360	841	M1c	0	1	1	1205	0	448	1	109
127	2507	579	597	2425	7	11	31	33	515	2429	2454	86	1785	1918	2786	M1c	0	1	1	1059	0	1059	0	495
128	742	191	200	698	6	3	15	20	156	689	3164	47	92	77	506	M1c	0	1	1	2666	0	2666	0	491
129	5134	1263	1303	4959	30	10	51	84	1128	4921	4946	181	3523	5393	5278	M1c	0	1	1	767	0	560	1	1037
130	1276	355	380	1144	17	8	36	71	248	1098	1008	164	730	778	1319	M1c	0	1	1	1242	0	469	1	200
131	2220	595	612	2132	9	8	24	47	524	2138	2332	90	1255	636	2062	M1a	0	1	0	1680	0	1680	0	198
132	408	157	189	260	29	3	58	58	41	251	247	166	102	366	601	M1c	0	1	0	986	1	511	1	42
133	845	247	266	699	12	7	41	86	120	366	287	241	174	233	506	M1c	0	1	0	950	1	945	1	48
134	5342	1708	1785	4782	47	30	126	357	1225	4614	4890	588	3300	1013	3948	M1c	0	1	0	1534	0	1519	1	342
135	2719	954	1007	1934	32	21	126	477	351	1810	1609	632	1280	1210	1826	IIIC	0	1	0	660	0	NA	NA	515
136	4232	1592	1699	3090	65	42	269	766	557	2752	2456	1154	1563	1084	2043	IIIC	0	1	1	2191	0	2191	0	437
137	1622.5	375	395	1447	11	9	56.5	99	219.5	1563.5	1493.5	180.5	993	1498	1949	IIIC	0	1	0	660	0	NA	NA	242.5
138	1936	663	735	1346	43	29	186	332	145	835	1050	724	155	340	928	M1c	0	1	0	548	1	161	1	28
139	3585	842	868	3391	20	6	47	121	674	2954	2935	307	2095	2943	3146	M1c	0	1	0	292	1	56	1	598
140	1745	585	660	1186	47	28	168	316	101	350	521	734	6	147	460	M1b	0	1	0	402	1	77	1	2
141	2334	475	488	2275	8	5	15	31	429	2271	2277	98	1323	1589	1993	M1c	0	1	0	183	1	112	1	364
142	805	270	285	681	11	4	39	70	161	703	626	144	421	316	790	M1c	0	1	0	110	1	77	1	114
143	2342	526	544	2243	10	8	35	46	445	2272	2269	105	1530	1351	2434	M1c	0	1	0	621	1	77	1	330
144	1705	476	495	1555	11	8	57	74	345	1374	2330	189	931	517	1263	M1c	0	1	0	73	1	73	0	218
145	5336	1191	1203	5263	8	4	30	31	1130	5250	5124	77	4060	4529	5965	M1c	0	1	0	183	1	91	1	1116
146	2248	517	539	2146	14	8	25	55	437	1894	1896	196	1124	1381	1675	M1c	0	1	0	146	1	84	1	307
147	3047	702	723	2941	9	12	33	52	617	2904	2904	150	1728	6941	2744	M1c	0	1	0	256	1	161	1	484
148	627	104	108	584	3	1	12	27	65	595	510	91	56	59	434	M1c	0	1	0	183	1	77	1	3
149	457	166	189	329	16	7	29	76	61	190	91	181	18	52	273	M1c	0	1	0	438	1	77	1	3
150	1003	323	354	788	23	8	50	134	139	763	745	236	390	563	865	M1a	0	1	0	292	1	21	1	98
151	592	233	251	453	14	4	41	80	112	156	77	225	12	77	271	M1c	0	1	0	292	1	84	1	3
152	2258	775	867	1479	55	37	269	418	88	488	601	961	23	147	634	M1c	0	1	0	146	1	91	1	1
153	8219	1863	1884	8082	9	12	42	74	1747	7812	7784	189	5758	6974	7812	M1b	0	1	0	438	1	63	1	1625
154	1805	562	618	1458	33	23	114	177	271	1635	2446	374	105	213	995	M1a	0	1	0	365	1	98	1	19
155	1900	497	521	1713	14	10	58	105	334	1304	1242	298	852	1223	1414	M1c	0	1	0	73	1	56	1	250
156	1647	361	383	1558	16	6	35	32	294	1572	1586	88	1028	3451	1974	M1c	0	1	0	219	1	70	1	278
157	5024	1117	1137	4929	11	9	28	47	1042	4918	4908	97	3585	4083	5137	M1b	0	1	0	986	1	84	1	1026
158	370	95	109	296	8	6	22	38	35	290	321	82	136	875	772	M1c	0	1	0	438	1	203	1	49
159	3164	2125	2468	788	172	171	453	1580	92	599	936	2411	295	341	970	M1b	0	1	0	767	1	154	1	70
176	1776	1029	1161	832	39	93	80	732	217	825	823	946	587	1067	1286	M1c	0	1	1	1632	0	538	1	216
177	2033	1039	1113	1286	40	34	92	581	366	1137	1147	776	265	120	673	M1c	0	1	0	100	1	76	1	362
178	2080	633	678	1756	23	22	56	223	354	1599	1508	372	870	1630	1665	M1b	0	1	1	987	0	646	1	326
179	570	188	195	518	2	5	13	32	143	515	571	50	325	154	790	M1c	0	1	0	161	1	77	1	147
180	905	308	333	750	16	9	39	91	178	670	624	186	374	437	824	M0	0	1	1	1050	0	721	1	143
181	1838	651	686	1438	25	10	90	275	286	1370	1295	414	966	2877	1730	M1c	0	1	0	140	1	73	1	244
182	2575	817	876	2215	30	29	76	225	516	2110	2063	377	1522	1694	2345	M1c	0	1	0	360	1	111	1	506
183	2183	1612	1763	569	74	77	150	1313	149	339	153	1687	133	982	945	M1c	0	1	0	288	1	77	1	39
184	2588	1292	1358	1766	34	32	98	658	536	1551	2124	860	472	124	780	M1c	0	1	1	1048	1	969	1	535
185	1041	651	722	362	33	38	92	516	43	263	178	721	100	5940	944	M1c	0	1	0	237	1	237	0	26
186	2506	1708	1876	858	60	108	163	1317	228	558	418	1754	132	52	366	III	0	1	1	1047	0	690	1	106
187	286	60	78	225	8	10	12	31	17	215	249	60	116	240	634	M1b	0	1	0	250	1	137	1	18
188	10266	7644	8505	2312	247	614	690	6403	551	1330	1190	8175	956	1114	1520	M1b	0	1	0	83	1	19	1	239
189	8669	2149	2173	8463	15	9	52	130	1967	8331	8507	237	5446	2819	6373	M1c	0	1	0	790	0	126	1	2021
190	23135	6255	6278	22977	19	4	62	73	6120	22558	21836	159	17844	17200	23030	M1b	0	1	0	320	1	73	1	5854
191	1172	306	312	1152	3	3	4	10	292	1159	1258	21	795	1909	1562	M1c	0	1	1	301	1	52	1	300
192	721	300	334	533	25	9	50	104	146	383	370	223	188	3222	974	M1c	0	1	0	145	1	74	1	62
193	3798	1173	1241	3330	37	31	101	299	773	2993	2859	556	2235	2162	2885	M1c	0	1	1	914	0	182	1	662
194	1419	696	766	855	34	36	92	402	202	644	525	640	356	456	807	M1c	0	1	0	313	1	120	1	113
195	1356	413	445	1206	27	5	84	34	295	1391	1153	153	937	1083	1588	III	0	1	0	808	0	108	1	290
196	39197	29662	38083	1230	2938	5483	5931	23615	116	435	785	38294	145	434	1080	M1c	0	1	0	122	1	84	1	36
197	3364	1297	1415	2456	63	55	141	649	507	2285	2274	947	1671	1862	2375	M1c	0	1	1	853	1	544	1	496
198	3568	1695	1962	1983	139	128	295	1023	377	1865	1986	1613	1291	3120	2317	M1b	0	1	0	146	1	67	1	374
199	5504	2773	3162	2901	229	160	566	1648	559	2104	2109	2779	1294	1718	2238	M1b	0	1	1	641	0	187	1	370
200	1606	830	919	844	48	41	122	551	157	598	503	835	335	4282	1116	M1c	0	1	0	332	1	84	1	103
201	1205	553	625	690	51	21	119	324	110	507	429	572	230	2129	908	M1c	0	1	0	113	1	81	1	76
202	1350	628	661	984	17	16	72	261	295	580	514	473	341	490	836	M1b	0	1	0	539	0	68	1	89
203	1025	430	475	671	27	18	53	256	121	699	535	375	398	536	915	III	0	1	0	732	1	104	1	106
204	1898	920	1020	1130	43	57	114	554	252	959	817	836	592	2866	1264	M1c	0	1	0	45	1	17	1	183
205	10543	7635	9160	1722	478	1047	1021	6275	339	430	660	9048	74	120	596	M1c	0	1	0	257	1	195	1	89
206	6849	4285	4732	3643	183	264	374	2385	1526	2879	5144	3257	2338	574	2711	M1c	0	1	1	676	0	187	1	1967
207	6626	4913	5641	1308	253	475	581	4009	323	886	865	5459	322	247	879	M1b	0	1	0	542	1	134	1	203
208	3108	2312	2661	678	308	41	684	1397	231	765	520	2434	672	609	1155	M1c	0	1	0	81	1	73	1	131
209	20691	10271	11222	13771	270	681	657	5312	4302	12910	15737	6993	10128	5828	11223	M1c	0	1	1	1478	1	581	1	4738
210	6569	2660	2835	5130	58	117	138	1126	1396	5033	4976	1457	4165	5789	5690	M1c	0	1	0	99	1	46	1	1306
211	775	303	337	482	23	11	98	161	44	436	424	297	133	186	676	M1c	0	1	0	163	1	84	1	50
212	4701	2651	2881	2489	98	132	240	1742	669	1413	1319	2471	1029	1310	1555	M1c	0	1	0	492	1	114	1	251
213	9451	5711	6539	3811	250	578	545	4267	899	3486	3525	5735	2829	4016	3821	M1c	0	1	0	153	1	90	1	832
214	3128	1806	1933	1720	46	81	138	1143	525	1708	1705	1435	839	284	1273	M1a	0	1	0	224	1	120	1	544
215	16729	12525	14049	4674	561	963	1273	9258	1994	1056	911	12816	549	820	1039	M1c	0	1	0	84	1	48	1	127
216	1465	492	529	1169	26	11	64	195	233	1103	1057	315	710	4215	1479	M1c	0	1	0	50	1	31	1	237
217	12103	8245	9326	4102	298	783	761	6159	1325	3415	4779	8124	1983	1404	2526	M1c	0	1	0	204	1	106	1	1439
218	13337	10445	12483	1085	550	1488	1196	9018	231	680	542	12380	386	1219	989	M1c	0	1	0	86	1	53	1	108
219	22855	15886	17655	8994	557	1212	1477	10615	3794	1820	1942	15367	1252	1538	1794	M1b	0	1	0	842	0	100	1	223
220	8397	2165	2196	8139	23	8	76	151	1938	7858	7904	289	5876	5884	7792	M1b	0	1	0	811	1	84	1	1897
221	9446	7161	8299	2020	389	749	812	5476	873	385	173	7812	159	569	633	M1c	0	1	0	152	1	81	1	31
222	6967	5361	6258	810	299	598	689	4571	101	373	339	6263	150	2995	987	M1c	0	1	0	211	1	78	1	50
223	11598	8362	9311	4325	381	568	853	5471	2038	611	406	8070	252	273	606	M1c	0	1	0	749	0	76	1	47
224	19276	14679	18287	1835	1397	2211	2585	11248	846	367	244	17763	321	296	721	M1c	0	1	0	115	1	95	1	25
225	6838	5383	6478	552	453	642	806	4385	192	471	116	6358	218	298	727	M1c	0	1	0	77	1	76	1	16
226	3974	3069	3539	486	157	313	382	2636	51	427	264	3553	131	323	630	M1c	0	1	0	408	1	84	1	35
227	12671	9739	11400	1653	515	1146	1130	8227	382	1004	899	11221	669	4476	1594	M1c	0	1	0	67	1	67	0	191
228	1275	402	430	1077	18	10	40	130	232	999	954	221	691	853	1366	M1c	0	1	0	205	1	85	1	212
229	8220	6689	7615	890	261	665	531	5873	285	797	708	7382	577	526	1037	M1c	0	1	0	108	1	97	1	189
230	22208	17343	20878	2050	1247	2288	2339	14284	720	747	313	20544	232	367	808	M1a	0	1	0	466	1	85	1	73
231	2439	901	934	2169	17	16	33	204	664	2166	2156	278	1624	1268	2123	M1a	0	1	1	688	0	134	1	584
232	690	281	312	453	16	15	43	163	75	490	559	238	267	305	850	M1a	0	1	0	90	1	90	0	96
233	391	167	183	248	10	6	33	94	40	285	208	158	122	155	605	III	0	1	0	798	0	112	1	31
234	2652	726	759	2375	15	18	64	180	482	2246	2218	299	1685	1483	2494	M1c	0	1	0	175	1	21	1	476
235	4990	1408	1435	4794	18	9	49	120	1239	4593	5672	221	1751	462	2123	M1c	0	1	1	676	1	558	1	1333
236	592	295	330	316	19	16	64	177	54	209	146	289	84	433	412	M1b	0	1	1	971	0	658	1	29
237	4358	3578	3965	490	97	290	271	3210	97	277	271	3895	163	1071	755	M1c	0	1	0	325	1	67	1	43
238	730	425	465	313	16	24	56	321	48	290	228	432	117	237	566	M1c	0	1	0	1379	0	139	1	32
239	8127	3192	3307	6844	35	80	104	1064	2024	2158	3442	1302	1517	5653	10184	M1c	0	1	0	1184	1	77	1	633
240	2647	941	968	2368	16	11	44	208	689	580	527	285	323	2662	3109	M1c	0	1	1	1326	0	341	1	41
241	6860	3803	4376	3187	223	350	521	2579	703	2858	3067	3714	2343	2636	3617	M1c	0	1	0	147	1	70	1	667
242	1782	913	981	1052	22	46	73	589	251	336	252	737	153	1946	1650	M1c	0	1	0	211	1	211	0	14
243	418	181	210	216	21	8	34	139	8	245	240	208	70	1666	453	M1c	0	1	0	54	1	41	1	7
244	898	282	310	729	16	12	26	115	141	712	701	172	431	1740	1123	M1c	0	1	0	70	1	23	1	120
245	6218	2131	2143	6166	9	3	19	21	2091	6023	6475	54	3244	421	3951	M1c	0	1	1	1539	0	302	1	2425
246	6689	5429	6222	627	228	565	499	4770	160	463	262	6128	279	231	786	M1b	0	1	1	1487	0	1487	0	65
247	5425	4365	4892	664	161	366	425	3809	131	183	1317	4843	219	510	875	M1c	0	1	0	34	1	34	0	19
248	1631	456	475	1502	16	3	44	66	346	1578	1390	127	1201	1379	1967	M1c	0	1	0	128	1	54	1	330
249	2068	1380	1509	753	39	90	121	1065	194	688	598	1338	435	434	986	M1b	0	1	0	37	1	37	0	177
250	1388	742	803	759	18	43	58	510	174	454	392	638	287	1236	1121	M1c	0	1	0	271	1	62	1	52
251	4715	1190	1225	4421	26	9	50	209	931	4276	4218	305	3267	8366	5003	M1c	0	1	0	89	1	61	1	905
252	1653	570	629	1287	37	22	76	231	263	1249	1136	395	783	1326	1479	M1b	0	1	0	160	1	36	1	252
253	722	208	227	629	15	4	27	47	134	762	531	95	426	575	912	M1c	0	1	1	1106	0	1106	0	135
254	3516	910	937	3290	19	8	44	155	711	3098	2979	276	2387	2351	3044	M1c	0	1	1	1034	0	163	1	661
255	2998	1146	1232	2216	25	61	105	591	450	2011	2028	814	1596	2097	2478	M1c	0	1	0	65	1	65	0	413
256	3814	1001	1008	3665	3	4	27	115	859	3559	3542	161	2825	3864	3835	M1c	0	1	0	208	1	81	1	861
257	2763	965	1019	2258	23	31	60	391	514	2064	2018	539	1611	2088	2353	M1c	0	1	0	193	1	78	1	471
258	650	343	381	335	20	18	51	226	66	362	266	327	148	504	617	M1c	0	1	0	235	1	96	1	43
259	1045	634	678	479	22	22	57	465	112	378	254	609	193	271	616	III	0	1	0	250	1	68	1	55
260	5336	1875	1908	4975	17	16	57	271	1547	4564	6160	412	2313	2289	2764	III	0	1	0	652	1	99	1	1686
261	1731	573	608	1418	21	14	46	232	295	1309	1211	352	915	477	1302	M1b	0	1	0	224	1	76	1	264
262	2853	840	852	2757	6	6	36	48	756	2955	2590	100	2270	1880	2897	M1c	0	1	0	272	1	89	1	746
263	6050	1963	2063	5302	51	49	177	471	1315	5045	5442	774	3771	3938	4891	M1c	0	1	0	602	1	77	1	1368
264	2179	850	900	1673	23	27	75	381	394	1182	1084	522	1085	1376	1833	III	0	1	1	1039	0	718	1	189
265	3884	1010	1035	3550	8	17	52	257	701	3313	3248	398	2481	3286	3425	M1c	0	1	0	106	1	69	1	601
266	1541	553	583	1299	20	10	45	167	341	1266	1162	250	921	2501	1563	III	0	1	1	653	0	598	1	309
267	638	312	335	380	10	13	58	177	77	184	100	294	77	369	429	M1c	0	1	0	79	1	79	0	27
268	1003	447	480	612	9	24	44	314	89	497	384	432	288	722	665	M1c	0	1	0	532	1	15	1	78
269	2745	977	1011	2442	13	21	53	216	708	2228	2503	339	835	267	1050	M1c	0	1	0	137	1	98	1	645
270	1142	354	362	1083	0	8	9	42	303	959	961	59	696	1090	1411	M1c	0	1	1	442	1	408	1	250
271	2672	875	905	2308	13	17	55	279	541	2232	2151	389	1766	2175	2474	M1c	0	1	0	193	1	80	1	499
272	1047	357	372	892	9	6	30	110	217	819	770	174	605	839	1173	M1c	0	1	0	139	1	70	1	189
273	2602	1133	1205	1830	30	42	92	608	433	1630	1502	828	1200	1221	1891	III	0	1	1	1029	0	241	1	349
274	60056	47524	58162	3059	3658	6980	7198	39161	1165	179	223	57372	1624	267	1461	M1c	0	1	0	38	1	38	0	15
275	1213	319	323	1188	1	3	6	15	298	1158	1189	29	857	1139	1492	M1b	0	1	1	801	1	405	1	307
276	1355	510	530	1045	10	10	42	248	220	826	785	352	557	1513	1088	M1c	0	1	1	724	1	182	1	192
277	519	134	138	491	3	1	10	14	110	514	513	29	256	536	784	M1a	0	1	0	628	1	76	1	96
278	2369	811	843	1962	23	9	55	320	436	1784	1711	452	1289	1989	2047	M1c	0	1	0	104	1	75	1	400
279	860	398	454	447	36	20	88	269	41	405	285	441	112	131	491	M1c	0	1	0	1027	0	107	1	35
280	1591	635	668	1217	18	15	109	232	294	967	1456	407	207	79	520	M1c	0	1	0	458	1	83	1	320
281	1153	661	725	516	24	40	63	510	88	298	211	685	151	292	503	M1a	0	1	0	293	1	153	1	61
282	11775	3088	3130	11298	16	26	67	368	2653	6489	6847	530	8036	9200	11473	M1c	0	1	1	989	0	665	1	1077
283	1568	630	682	1108	25	27	69	339	222	1056	999	486	724	2292	1406	M1c	0	1	1	1005	0	669	1	202
284	13702	11948	13545	212	382	1215	837	11056	55	240	179	13503	205	77	452	M1c	0	1	0	123	1	84	1	28
285	364	190	234	166	38	6	81	73	36	257	113	200	98	212	769	M1c	0	1	0	140	1	77	1	32
286	13057	10451	12297	1046	543	1303	1131	9034	286	640	901	12106	436	230	1020	IIIC	0	1	0	2885	0	1652	1	34
287	5641	1692	1764	5011	38	34	106	452	1134	4859	4931	652	3825	3244	4812	M1c	0	1	1	584	1	511	1	980
288	2673	645	660	2546	7	8	37	75	533	2430	2388	167	1660	4216	2709	M1c	0	1	1	1534	0	1526	1	485
289	970	266	283	861	13	4	30	62	174	857	754	131	429	530	974	M1a	0	1	1	767	0	767	0	106
290	7444	1812	1828	7328	8	8	33	67	1712	7194	7193	159	5391	4436	6756	M1c	0	1	1	2228	0	2212	1	1371
291	1890	452	483	1728	20	11	35	96	321	1391	1330	256	1008	1659	1663	M1a	0	1	1	2191	0	2191	0	259
292	9562	2735	2749	9467	7	7	24	57	2654	9120	11744	126	6224	3722	7341	M1a	0	1	1	2228	0	2205	1	1108
293	3726	768	783	3607	6	9	36	68	664	3193	3230	256	1807	3972	2873	M1b	0	1	1	1059	1	476	1	540
294	6188	1137	1185	5960	34	14	69	111	957	5992	6247	285	3739	4697	5163	M1c	0	1	1	730	0	357	1	858
295	298	70	80	257	8	2	20	11	39	657	240	44	125	249	641	M1c	0	1	0	292	1	112	1	39
296	781	163	168	764	5	0	7	5	151	1098	773	19	436	466	1005	M1b	0	1	1	1424	0	1424	0	115
297	1927	396	408	1847	8	4	28	40	328	1854	1775	155	854	1120	1720	M1c	0	1	0	438	1	168	1	245
298	2388	906	949	1791	28	15	163	391	352	487	632	856	146	239	486	M1c	0	1	0	986	1	168	1	39
299	1086	237	243	1030	4	2	14	36	187	1115	1058	99	430	380	886	M1c	0	1	0	584	1	98	1	112
300	2876	542	576	2656	25	9	57	129	356	2635	2558	319	1278	1287	2226	M1c	0	1	1	2520	0	2520	0	256
301	5097	1215	1236	4963	13	8	44	69	1102	3086	3149	513	1919	4361	2682	M1c	0	1	0	256	1	91	1	529
302	7847	1733	1796	7344	40	23	163	277	1293	6539	7239	686	4016	4548	5242	M1c	0	1	0	730	1	147	1	1028

## Sheet: case_NSCLC_35
No	Mutations per megabase	Treatment	Best response	PFS	status
1	4	Anti-PD-1	PD	2.5	1
2	1	Anti-PD-1	PD	1.6	1
3	8	Anti-PD-1	SD	4.2	1
4	2	Anti-PD-1	PD	1.1	1
5	5	Anti-PD-1	PD	0.3	1
6	5	Anti-PD-1	PD	1.1	1
7	5	Anti-PD-1	PD	2.1	1
8	1	Anti-PD-1	PD	0.2	1
9	39	Anti-PD-1	PD	3.2	1
10	18	Anti-PD-1	PR	4	1
11	23	Anti-PD-1	SD	12.5	1
12	57	Anti-PD-1	PR	13.3	0
13	4	Anti-PD-1	PD	1	1
14	18	Anti-PD-1	SD	3.1	1
15	1	Anti-PD-1	SD	5.1	0
16	15	Anti-PD-1	PR	14.7	1
17	11	Anti-PD-L1	PR	2.8	0
18	3	Anti-PD-1	PD	1.8	1
19	1	anti PD-L1 (atezolizumab)	PD	3.1	1
20	6	Anti-PD-1	PD	1.6	1
21	3	Anti-PD-1	PD	0.5	1
22	5	Anti-PD-1	PD	0.9	1
23	1	Anti-PD-1	PD	2	1
24	5	Anti-PD-1	PD	1.7	1
25	3	Anti-PD-1	PD	1.1	1
26	1	Anti-PD-1	SD	6.6	1
27	6	Anti-PD-1	SD	5.6	1
28	14	Anti-PD-1	PR	11.9	1
29	12	Anti-PD-1	PD	0.6	1
30	1	Anti-PD-1	SD	4.7	1
31	5	Anti-PD-1	PR	10.8	0
32	14	Anti-PD-1	PD	1	1
33	19	Anti-PD-1	PD	1.3	1
34	12	Anti-PD-1	SD	5.9	1
35	3	Anti-PD-1	SD	8.8	1

## Sheet: case_NSCLC_57
ID	Sex	OS(Months)	PFS(Months)	PFS Status	Smoker	Cigarette Year	RECIST Response	RECIST	VA Response	ROH Response	Drug Type	Other Concurrent Therapy	OS Status	Mutation Count	CANCER_TYPE
luad_mskcc_2015_15	Male	8.39	8.39	1	Former	34	stable disease	SD	no clinical benefit	clinical benefit	anti-PD-1/anti-PD-L1	no	0	159	adenocarcinoma
luad_mskcc_2015_33	Male	1.78	1.78	0	Former	10	no clinical benefit	PD	no clinical benefit	no clinical benefit	anti-PD-1/anti-PD-L1	no	0	97	adenocarcinoma
luad_mskcc_2015_22	Female	6.48	6.48	0	Former	43.75	stable disease	SD	no clinical benefit	clinical benefit	anti-PD-1/anti-PD-L1	no	0	80	adenocarcinoma
luad_mskcc_2015_9	Male	14.51	14.51	0	Former	80	clinical benefit	PR	clinical benefit	clinical benefit	anti-PD-1/anti-PD-L1	no	0	327	adenocarcinoma
CANSEQU01-0100425	Female	24.18	6.81	0	former	45	clinical benefit	PR	clinical benefit	clinical benefit	anti-PD-1/anti-PD-L1	no	0	204	Adenocarcinoma
luad_mskcc_2015_8	Male	3.98	3.98	1	Former	39	stable disease	SD	no clinical benefit	no clinical benefit	anti-PD-1/anti-PD-L1	no	0	343	squamous cell carcinoma
luad_mskcc_2015_18	Female	9.8	9.8	1	Current	60	clinical benefit	PR	clinical benefit	clinical benefit	anti-PD-1/anti-PD-L1	no	0	256	adenocarcinoma
luad_mskcc_2015_24	Male	1.88	1.88	0	Never	0	no clinical benefit	PD	no clinical benefit	no clinical benefit	anti-PD-1/anti-PD-L1	no	0	106	adenocarcinoma
luad_mskcc_2015_11	Female	4.18	4.18	1	Current	25	clinical benefit	PR	clinical benefit	clinical benefit	anti-PD-1/anti-PD-L1	no	0	268	adenocarcinoma
luad_mskcc_2015_23	Male	1.88	1.88	0	Current	45	no clinical benefit	PD	no clinical benefit	no clinical benefit	anti-PD-1/anti-PD-L1	no	0	95	squamous cell carcinoma
luad_mskcc_2015_2	Female	14.7	14.7	1	Former	58	clinical benefit	PR	clinical benefit	clinical benefit	anti-PD-1/anti-PD-L1	no	0	680	adenocarcinoma
luad_mskcc_2015_16	Male	3.29	3.29	0	Never	0	no clinical benefit	PD	no clinical benefit	no clinical benefit	anti-PD-1/anti-PD-L1	no	0	94	adenocarcinoma
luad_mskcc_2015_12	Female	8.09	8.09	0	Former	52.5	stable disease	SD	no clinical benefit	clinical benefit	anti-PD-1/anti-PD-L1	no	0	312	adenocarcinoma
luad_mskcc_2015_28	Female	3.49	3.49	0	Former	6	stable disease	SD	no clinical benefit	no clinical benefit	anti-PD-1/anti-PD-L1	no	0	81	adenocarcinoma
luad_mskcc_2015_29	Female	6.28	6.28	0	Former	8	stable disease	SD	no clinical benefit	clinical benefit	anti-PD-1/anti-PD-L1	no	0	45	adenocarcinoma
SU2C-1026	Female	7.99	7.99	0	former	12	clinical benefit	PR	clinical benefit	clinical benefit	anti-PD-1/anti-PD-L1	no	1	148	Adenocarcinoma
SU2C-1022	Male	4.47	4.24	0	current	30	stable disease	SD	no clinical benefit	no clinical benefit	anti-PD-1/anti-PD-L1	yes	1	228	Squamous Cell Carcinoma
SU2C-1037	Male	3.91	1.71	0	former	28	stable disease	SD	no clinical benefit	no clinical benefit	anti-PD-1/anti-PD-L1	no	1	159	Adenocarcinoma
SU2C-1038	Female	3.91	1.15	0	never	0	stable disease	SD	no clinical benefit	no clinical benefit	anti-PD-1/anti-PD-L1	no	1	76	Adenocarcinoma
SU2C-1039	Female	58.59	13.75	0	former	10	stable disease	SD	clinical benefit	clinical benefit	anti-PD-1/anti-PD-L1	no	0	206	Squamous Cell Carcinoma
SU2C-1029	Female	13.59	4.7	0	current	50	clinical benefit	PR	clinical benefit	clinical benefit	anti-PD-1/anti-PD-L1	no	1	343	Adenocarcinoma
SU2C-1027	Female	10.72	4.11	0	former	25	stable disease	SD	no clinical benefit	no clinical benefit	anti-PD-1/anti-PD-L1	no	1	122	Adenocarcinoma
SU2C-1030	Female	6.74	3.22	0	never	0	stable disease	SD	no clinical benefit	no clinical benefit	anti-PD-1/anti-PD-L1	no	1	178	Adenocarcinoma
SU2C-1024	Female	32.86	32.86	0	former	15	clinical benefit	PR	clinical benefit	clinical benefit	anti-PD-1/anti-PD-L1	no	0	394	Adenocarcinoma
SU2C-1028	Female	12.63	6.38	0	former	8	stable disease	SD	clinical benefit	clinical benefit	anti-PD-1/anti-PD-L1	no	1	125	Adenocarcinoma
SU2C-1034	Male	5.79	5.59	0	current	30	stable disease	SD	no clinical benefit	no clinical benefit	anti-PD-1/anti-PD-L1	no	1	966	NSCLC NOS
SU2C-1025	Female	1.28	1.28	0	current	45	no clinical benefit	PD	no clinical benefit	no clinical benefit	anti-CTLA-4 + anti-PD-1/PD-L1	no	1	276	Small Cell Lung Cancer
SU2C-1021	Female	24.9	1.32	0	never	0	no clinical benefit	PD	long-term survival	no clinical benefit	anti-PD-1/anti-PD-L1	no	0	170	Adenocarcinoma
SU2C-1035	Male	26.91	4.14	0	former	30	stable disease	SD	clinical benefit	no clinical benefit	anti-PD-1/anti-PD-L1	no	1	134	Adenocarcinoma
LUNG-2630	Male	15.53	7.66	0	former	40	stable disease	SD	clinical benefit	clinical benefit	anti-PD-1/anti-PD-L1	no	1	550	adenocarcinoma
DFCI-11-104	Male	21.71	21.71	1	Current	40	clinical benefit	CR	clinical benefit	clinical benefit	anti-PD-1/anti-PD-L1	no	0	1431	adenocarcinoma
luad_mskcc_2015_5	Male	14.61	14.61	1	Former	40	clinical benefit	PR	clinical benefit	clinical benefit	anti-PD-1/anti-PD-L1	no	0	283	adenocarcinoma
luad_mskcc_2015_13	Male	1.78	1.78	0	Former	37.5	no clinical benefit	PD	no clinical benefit	no clinical benefit	anti-PD-1/anti-PD-L1	no	0	236	adenocarcinoma
luad_mskcc_2015_32	Female	1.88	1.88	0	Current	2.25	no clinical benefit	PD	no clinical benefit	no clinical benefit	anti-PD-1/anti-PD-L1	no	0	74	adenocarcinoma
luad_mskcc_2015_25	Male	1.38	1.38	0	Former	73.5	no clinical benefit	PD	no clinical benefit	no clinical benefit	anti-PD-1/anti-PD-L1	no	0	76	adenocarcinoma
luad_mskcc_2015_20	Female	10.39	10.39	1	Former	60	clinical benefit	PR	clinical benefit	clinical benefit	anti-PD-1/anti-PD-L1	no	0	122	adenocarcinoma
luad_mskcc_2015_6	Female	16.58	16.58	1	Former	21	clinical benefit	PR	clinical benefit	clinical benefit	anti-PD-1/anti-PD-L1	no	0	490	adenocarcinoma
luad_mskcc_2015_27	Male	2.07	2.07	0	Former	20	no clinical benefit	PD	no clinical benefit	no clinical benefit	anti-PD-1/anti-PD-L1	no	0	71	adenocarcinoma
luad_mskcc_2015_1	Female	8.39	8.39	1	Former	36	clinical benefit	PR	clinical benefit	clinical benefit	anti-PD-1/anti-PD-L1	no	0	1227	NSCLC NOS
luad_mskcc_2015_19	Male	27.3	27.3	1	Never	0	clinical benefit	PR	clinical benefit	clinical benefit	anti-PD-1/anti-PD-L1	no	0	260	squamous cell carcinoma
luad_mskcc_2015_10	Female	12.6	12.6	1	Current	25	clinical benefit	PR	clinical benefit	clinical benefit	anti-PD-1/anti-PD-L1	no	0	392	adenocarcinoma
luad_mskcc_2015_21	Male	8.29	8.29	0	Current	15	stable disease	SD	no clinical benefit	clinical benefit	anti-PD-1/anti-PD-L1	no	0	214	adenocarcinoma
luad_mskcc_2015_17	Female	3.39	3.39	0	Former	2.5	no clinical benefit	PD	no clinical benefit	no clinical benefit	anti-PD-1/anti-PD-L1	no	0	107	squamous cell carcinoma
SU2C-1002	Female	15.95	1.91	0	never	0	no clinical benefit	PD	no clinical benefit	no clinical benefit	anti-PD-1/anti-PD-L1	no	0	53	adenocarcinoma
SU2C-1003	Female	4.34	1.84	0	never	0	no clinical benefit	PD	no clinical benefit	no clinical benefit	anti-PD-1/anti-PD-L1	no	1	123	adenocarcinoma
SU2C-1004	Male	11.94	3.65	0	former	22	stable disease	SD	no clinical benefit	no clinical benefit	anti-PD-1/anti-PD-L1	no	1	115	adenocarcinoma
SU2C-1005	Female	11.15	1.12	0	never	0	no clinical benefit	PD	no clinical benefit	no clinical benefit	anti-PD-1/anti-PD-L1	no	1	92	adenocarcinoma
SU2C-1006	Female	5.99	5.99	0	current	50	no clinical benefit	PD	no clinical benefit	no clinical benefit	anti-PD-1/anti-PD-L1	no	0	106	adenocarcinoma
SU2C-1010	Male	9.93	3.91	0	former	16	stable disease	SD	no clinical benefit	no clinical benefit	anti-PD-1/anti-PD-L1	no	1	171	adenocarcinoma
SU2C-1011	Male	5.82	1.84	0	current	25	no clinical benefit	PD	no clinical benefit	no clinical benefit	anti-PD-1/anti-PD-L1	no	1	142	adenocarcinoma
SU2C-1013	Male	1.05	1.05	0	current	20	no clinical benefit	PD	no clinical benefit	no clinical benefit	anti-PD-1/anti-PD-L1	no	1	110	adenocarcinoma
SU2C-1016	Female	14.77	7.57	0	former	50	stable disease	SD	clinical benefit	clinical benefit	anti-PD-1/anti-PD-L1	no	0	185	squamous cell carcinoma
SU2C-1017	Female	14.24	14.24	1	current	68	clinical benefit	PR	clinical benefit	clinical benefit	anti-PD-1/anti-PD-L1	no	0	1180	adenocarcinoma
SU2C-1018	Female	3.16	1.15	0	never	0	no clinical benefit	PD	no clinical benefit	no clinical benefit	anti-PD-1/anti-PD-L1	yes	1	88	adenocarcinoma
SU2C-1020	Female	29.51	29.51	1	never	0	clinical benefit	PR	clinical benefit	clinical benefit	anti-PD-1/anti-PD-L1	no	0	115	adenocarcinoma
luad_mskcc_2015_26	Male	1.88	1.88	0	Never	0	no clinical benefit	PD	no clinical benefit	no clinical benefit	anti-PD-1/anti-PD-L1	no	0	122	adenocarcinoma
luad_mskcc_2015_4	Female	8.29	8.29	0	Never	0	stable disease	SD	no clinical benefit	clinical benefit	anti-PD-1/anti-PD-L1	no	0	107	adenocarcinoma

[truncated: 2 more sheets: case_NSCLC_75, case_NSCLC_240]
